# Supplementary material for: Metagenomic Analysis Reveals the Characteristics of Cecal Microbiota in Chickens with Different Levels of Resistance During Recovery from Eimeria tenella Infection
Source: Animals (Basel). 2025 May 21;15(10):1500. doi: 10.3390/ani15101500 (PMC12108197; doi:10.3390/ani15101500)
Supplement: Supplementary file 1 [file animals-15-01500-s001.zip]

Archive with 10 entries (8 files):
- animals-3639821-supplementary/
- animals-3639821-supplementary/Supplementary Material/
- animals-3639821-supplementary/Supplementary Material/Supplementary Table S1.xlsx
- animals-3639821-supplementary/Supplementary Material/Supplementary Table S2.xlsx
- animals-3639821-supplementary/Supplementary Material/Supplementary Table S3.xlsx
- animals-3639821-supplementary/Supplementary Material/Supplementary Table S4.xlsx
- animals-3639821-supplementary/Supplementary Material/Supplementary Table S5.xlsx
- animals-3639821-supplementary/Supplementary Material/Supplementary Table S6.xlsx
- animals-3639821-supplementary/Supplementary Material/Supplementary Table S7.xlsx
- animals-3639821-supplementary/Supplementary Material/Supplementary Table S8.xlsx
