# Supplementary material for: Metagenomic Analysis Reveals the Characteristics of Cecal Microbiota in Chickens with Different Levels of Resistance During Recovery from Eimeria tenella Infection
Source: Animals (Basel). 2025 May 21;15(10):1500. doi: 10.3390/ani15101500 (PMC12108197; doi:10.3390/ani15101500)
Supplement: Supplementary file 1 [file animals-15-01500-s001.zip › animals-3639821-supplementary/Supplementary Material/Supplementary Table S1.xlsx]

## Sheet: Supplementary Table 1
Supplementary Table S1.Alpha-diversity of the cecal microbiota in different resistant chickens during the recovery period
Samples	Chao1	Shannon	Simpson	ACE
R_JS1	2153	5.29902	0.983505	2088.77
R_JS2	2084.47	5.30842	0.985456	2155.88
R_JS3	1926.44	5.18841	0.983685	1913.09
R_JS4	1070.16	4.21129	0.942588	1050.61
R_JC1	2324.33	5.33521	0.983261	2289.41
R_JC2	2242.94	5.17177	0.979707	2150.26
R_JC3	1549.67	4.70424	0.968598	1551.59
R_JC4	2005.91	5.13984	0.975975	1984.52
R_JR1	2048.22	5.10303	0.983888	2037.02
R_JR2	1947.94	5.04236	0.976483	1886.58
R_JR3	2001.48	5.21618	0.977782	2022.31
R_JR4	2816.34	5.31912	0.979773	2719.23
