# Supplementary material for: Metagenomic Analysis Reveals the Characteristics of Cecal Microbiota in Chickens with Different Levels of Resistance During Recovery from Eimeria tenella Infection
Source: Animals (Basel). 2025 May 21;15(10):1500. doi: 10.3390/ani15101500 (PMC12108197; doi:10.3390/ani15101500)
Supplement: Supplementary file 1 [file animals-15-01500-s001.zip › animals-3639821-supplementary/Supplementary Material/Supplementary Table S2.xlsx]

## Sheet: phylum level
Supplementary Table S2. Information of the composition and abundance of the top 15 cecal microbiota in different resistant chickens during the recovery period
phylum	R_JS1	R_JS2	R_JS3	R_JS4	the average of the R_JS group	R_JC1	R_JC2	R_JC3	R_JC4	the average of the R_JC group	R_JR1	R_JR2	R_JR3	R_JR4	the average of the R_JR group
Bacteroidetes	0.444295	0.382421	0.374149	0.441784	0.410662	0.372847	0.454312	0.422346	0.491282	0.435197	0.332661	0.529854	0.35433	0.320027	0.384218
Firmicutes	0.293398	0.239473	0.264393	0.129397	0.231665	0.35075	0.296827	0.324388	0.309332	0.320324	0.253213	0.259401	0.349721	0.371856	0.308548
Proteobacteria	0.0702733	0.140885	0.109792	0.0284625	0.087353	0.0733431	0.0527857	0.109541	0.0340853	0.0674388	0.0448067	0.0345434	0.0560105	0.0848645	0.0550563
Fusobacteria	0.00583896	0.00135787	0.0471777	0.295465	0.08746	0.0153107	0.0466412	0.00788203	0.00129763	0.0177829	0.0384592	0.0104268	0.00823941	0.00783452	0.01624
Spirochaetes	0.0177346	0.00279711	0.0425019	0.0356208	0.0246636	0.0149509	0.00384293	0.00126331	0.010011	0.00751703	0.198167	0.013638	0.0187405	0.00333904	0.058471
Candidatus_Melainabacteria	0.035277	0.0349374	0.00645658	0.00828887	0.02124	0.0278601	0.00168351	0.000424837	0.0122549	0.0105558	0.0148572	0.0316091	0.0580133	0.0513067	0.0389466
Euryarchaeota	0.0170518	0.0105126	0.0138856	0.00186753	0.0108294	0.0130506	0.0257226	0.0135898	0.0181053	0.0176171	0.00843483	0.0255402	0.0177052	0.0167258	0.0171015
Synergistetes	0.00604797	0.00805109	0.0181866	0.00184574	0.00853285	0.0166151	0.0226391	0.0332978	0.00388918	0.0191103	0.00908556	0.012192	0.0163363	0.00720762	0.0112054
Actinobacteria	0.0143955	0.00482731	0.0101719	0.00362115	0.00825398	0.0149003	0.0227366	0.00752746	0.0167038	0.0154671	0.0103878	0.0042911	0.0113892	0.0177191	0.0109468
Verrucomicrobia	0.00153893	0.0471454	0.000668673	0.000708214	0.0125153	0.000640158	0.00164762	0.000566549	0.000946136	0.000950115	0.000786382	0.000788104	0.000598609	0.00303351	0.00130165
Elusimicrobia	0.00123122	0.00208636	0.0149737	0.000247473	0.0046347	0.000701225	0.00112509	0.00279753	0.000466983	0.00127271	0.0055791	0.010135	0.0033324	0.0103383	0.00734621
Uroviricota	0.00583906	0.00315354	0.00248367	0.00271333	0.0035474	0.00636892	0.00167362	0.0124883	0.00758013	0.00702774	0.00265376	0.00140945	0.00287988	0.00237385	0.00232924
Lentisphaerae	0.00314311	0.00723695	0.00310606	0.000228613	0.00342868	0.00167457	0.00615488	0.011513	0.00420663	0.00588728	0.00144907	0.00135749	0.00395757	0.00223206	0.00224905
Deferribacteres	0.00136427	0.0129131	0.00583229	0.0018142	0.00548096	0.000452764	0.00376779	0.00413776	0.00113926	0.00237439	0.00578133	0.00105154	0.000355274	0.00201234	0.00230012
Tenericutes	0.00245816	0.00465761	0.00365205	0.00175673	0.00313114	0.00253933	0.00114348	0.000619299	0.00224895	0.00163777	0.00239293	0.00242087	0.00421342	0.00421283	0.00331001
Others	0.0801134	0.0975445	0.0825698	0.0461782	0.0766015	0.0879947	0.0572975	0.0476174	0.0864506	0.0698401	0.0712856	0.0613418	0.0941782	0.094916	0.0804304

## Sheet: genus level
Supplementary Table S2. Information of the composition and abundance of the top 15 cecal microbiota in different resistant chickens during the recovery period
genus	R_JS1	R_JS2	R_JS3	R_JS4	the average of the R_JS group	R_JC1	R_JC2	R_JC3	R_JC4	the average of the R_JC group	R_JR1	R_JR2	R_JR3	R_JR4	the average of the R_JR group
Bacteroides	0.143115	0.142116	0.120609	0.181623	0.146866	0.141211	0.14125	0.10728	0.116439	0.126545	0.105426	0.128598	0.104304	0.0994685	0.109449
Alistipes	0.0652242	0.0744711	0.0631582	0.0226178	0.0563678	0.0586078	0.100147	0.140889	0.116703	0.104087	0.0681421	0.134957	0.0470598	0.0537132	0.0759679
Phocaeicola	0.0449361	0.0305857	0.0314714	0.122179	0.0572929	0.0520298	0.0386748	0.0324382	0.0355706	0.0396784	0.0350426	0.038249	0.0220067	0.020773	0.0290178
Fusobacterium	0.00566042	0.00109321	0.0457831	0.284391	0.0842318	0.0146541	0.0449443	0.00755854	0.00119529	0.0170881	0.0364397	0.00995145	0.00792413	0.00754574	0.0154653
Brachyspira	0.0171254	0.00166844	0.0414619	0.0326416	0.0232243	0.0134661	0.00285525	0.000203097	0.00698696	0.00587786	0.197321	0.013104	0.0179747	0.00239785	0.0576993
Clostridium	0.0254184	0.0167413	0.0284957	0.00896442	0.019905	0.0266302	0.00888101	0.00566661	0.0205694	0.0154368	0.0193317	0.0200697	0.0406119	0.0330952	0.0282771
Parabacteroides	0.0233932	0.0261164	0.0189201	0.0123941	0.020206	0.0153793	0.0178567	0.00951073	0.0180375	0.0151961	0.0173225	0.0167098	0.0284303	0.0281732	0.022659
Faecalibacterium	0.040002	0.00314254	0.0129307	0.011255	0.0168326	0.0336319	0.0137156	0.00290476	0.022925	0.0182943	0.0046448	0.024009	0.0133202	0.0164146	0.0145971
Prevotella	0.0201329	0.00794015	0.0204666	0.0134315	0.0154928	0.0102648	0.00988839	0.00536455	0.0235688	0.0122716	0.0137187	0.0140184	0.0267993	0.0194296	0.0184915
Muribaculum	0.016839	0.0012372	0.00913104	0.00409878	0.00782651	0.00427522	0.0152338	0.0161868	0.029097	0.0161982	0.00293272	0.0527285	0.00446934	0.0174466	0.0193943
Cloacibacillus	0.00574021	0.00761332	0.0175446	0.0017726	0.00816768	0.0161511	0.0219995	0.0325013	0.00369309	0.0185863	0.00876931	0.0118296	0.0156976	0.0069161	0.0108032
Flavonifractor	0.00819519	0.0111299	0.00829374	0.0031193	0.00768453	0.00820456	0.0230744	0.0344503	0.00939544	0.0187812	0.00812821	0.0159598	0.00999712	0.0102611	0.0110865
Mediterranea	0.0178849	0.00808212	0.00655095	0.0116917	0.0110524	0.00915405	0.00740699	0.00460352	0.0100377	0.00780057	0.0051162	0.00977516	0.0383332	0.0164603	0.0174212
Sutterella	0.0218149	0.0120124	0.0148511	0.0130249	0.0154258	0.0137244	0.0121904	0.00346809	0.00971581	0.00977468	0.00885233	0.00422915	0.0151663	0.011697	0.00998618
Lachnoclostridium	0.0108727	0.00771302	0.00876694	0.00191818	0.00731771	0.0162445	0.014598	0.00801232	0.017644	0.0141247	0.0106665	0.00548177	0.0102628	0.0129394	0.00983761
Others	0.533646	0.648337	0.551565	0.274878	0.502106	0.566371	0.527284	0.588962	0.558421	0.56026	0.458146	0.50033	0.597642	0.643269	0.549847

## Sheet: species level
Supplementary Table S2. Information of the composition and abundance of the top 15 cecal microbiota in different resistant chickens during the recovery period
species	R_JS1	R_JS2	R_JS3	R_JS4	the average of the R_JS group	R_JC1	R_JC2	R_JC3	R_JC4	the average of the R_JC group	R_JR1	R_JR2	R_JR3	R_JR4	the average of the R_JR group
Clostridia_bacterium	0.0712656	0.0410833	0.0628827	0.0201406	0.048843	0.0766129	0.0685733	0.105728	0.0696395	0.0801385	0.0591779	0.0627021	0.0906465	0.0960255	0.077138
Rikenellaceae_bacterium	0.0515711	0.0286023	0.0429258	0.0137611	0.0342151	0.0303824	0.0651705	0.0460363	0.0691018	0.0526727	0.0259855	0.0694917	0.0387488	0.0221582	0.0390961
Alistipes_sp._CAG:831	0.0344828	0.0212395	0.0314479	0.0104894	0.0244149	0.027984	0.0586849	0.0570947	0.0722351	0.0539997	0.0199047	0.0684407	0.0311719	0.01607	0.0338968
Fusobacterium_necrogenes	0.00236665	6.37301e-05	0.0253179	0.175145	0.0507232	0.00787784	0.00726963	0.00104173	0.000241016	0.00410755	0.0176443	0.00461557	0.00323963	0.00343071	0.00723256
Bacilli_bacterium	0.011198	0.0291145	0.030166	0.00576214	0.0190601	0.0316374	0.00629766	0.00278969	0.0221895	0.0157286	0.024599	0.0149306	0.0360899	0.0241155	0.0249338
Clostridiales_bacterium	0.0139074	0.0154351	0.0139748	0.00562537	0.0122357	0.0171446	0.0131099	0.0155864	0.0178217	0.0159156	0.0142989	0.0211313	0.0241485	0.0352961	0.0237187
Alphaproteobacteria_bacterium	0.0194892	0.0486485	0.0317952	0.000690657	0.0251559	0.0102222	0.00668784	0.000452494	0.00671125	0.00601844	0.00638678	0.0167049	0.0129176	0.0170557	0.0132662
Fusobacterium_mortiferum	0.00141694	5.57042e-05	0.0161988	0.0917599	0.0273578	0.00447249	0.0310837	0.00559848	0.000271851	0.0103566	0.0149141	0.00341864	0.00184328	0.0020965	0.00556812
Bacteroidaceae_bacterium	0.0138139	0.0147849	0.0149436	0.0308157	0.0185895	0.0106018	0.0146479	0.0182286	0.0120168	0.0138738	0.0125728	0.0113047	0.00985186	0.00805593	0.0104463
Muribaculum_sp._An287	0.0161966	0.000951136	0.00871372	0.00379612	0.00741438	0.00405092	0.0145677	0.0156634	0.0281461	0.015607	0.00264559	0.0510398	0.00392602	0.0165588	0.0185426
Candidatus_Gastranaerophilales_bacterium	0.0171463	0.0213874	0.0042162	0.00359898	0.0115872	0.0159005	0.000775254	0.000151575	0.00558495	0.00560308	0.0076106	0.0161274	0.0323389	0.0246926	0.0201924
Phocaeicola_plebeius	0.00887888	0.00444336	0.00611273	0.0698516	0.0223216	0.0068754	0.00973153	0.0105955	0.009342	0.00913612	0.00632638	0.010289	0.00275046	0.00309686	0.00561567
Bacteroidales_bacterium	0.00830704	0.0121334	0.0077521	0.0106485	0.00971027	0.0131589	0.0109507	0.0114689	0.0238492	0.0148569	0.0209684	0.00943988	0.00757692	0.00910427	0.0117724
Cloacibacillus_sp._An23	0.00539016	0.00711651	0.0165213	0.00168228	0.00767755	0.0154453	0.0207135	0.0305874	0.0034698	0.017554	0.00827436	0.0111065	0.0146103	0.00646642	0.0101144
Bacteroides_sp._CAG:598	0.0124199	0.0265793	0.0103026	0.0081005	0.0143506	0.00918131	0.0156464	0.0104482	0.00618913	0.0103663	0.00829631	0.00640215	0.00792127	0.0113806	0.00850009
Others	0.712149	0.728361	0.676729	0.548133	0.666343	0.718452	0.65609	0.668528	0.65319	0.674065	0.750395	0.622855	0.682218	0.704396	0.689966
