# Supplementary material for: Metagenomic Analysis Reveals the Characteristics of Cecal Microbiota in Chickens with Different Levels of Resistance During Recovery from Eimeria tenella Infection
Source: Animals (Basel). 2025 May 21;15(10):1500. doi: 10.3390/ani15101500 (PMC12108197; doi:10.3390/ani15101500)
Supplement: Supplementary file 1 [file animals-15-01500-s001.zip › animals-3639821-supplementary/Supplementary Material/Supplementary Table S3.xlsx]

## Sheet: R_JC vs R_JR
Supplementary Table S3. Differential abundance analysis of the top 30 cecal microbiota between R_JC vs R_JR groups at the genus level during the recovery period
Index	R_JC1	R_JC2	R_JC3	R_JC4	R_JR1	R_JR2	R_JR3	R_JR4
Acholeplasma	0.000228193	0.000153763	8.12857e-05	0.000274684	0.000539739	0.000304858	0.00048291	0.000262633
Fusicatenibacter	0.000157349	0.000169361	0.000130387	0.000134639	0.000101681	0.00011088	0.000114013	0.000137421
Romboutsia	4.3521e-05	2.18862e-05	1.75694e-05	5.05656e-05	7.83351e-05	7.4135e-05	4.63883e-05	6.03677e-05
Rhodobacter	1.38867e-05	1.09663e-06	1.92622e-06	5.37136e-06	9.179e-05	4.73346e-05	6.50404e-05	2.2932e-05
Caloramator	3.36312e-05	8.72784e-06	4.08213e-06	9.50457e-06	3.87649e-05	2.46936e-05	7.19044e-05	5.25254e-05
Cytobacillus	2.28039e-05	2.92259e-05	1.16271e-05	1.04499e-05	2.55156e-05	3.6314e-05	3.88452e-05	3.82156e-05
Methanosarcina	2.15602e-05	1.25343e-05	5.69385e-06	9.37282e-06	1.92402e-05	2.29897e-05	3.43502e-05	3.71117e-05
Leptospira	1.484e-05	1.03532e-05	3.04401e-06	2.71088e-06	2.37943e-05	1.17418e-05	2.00047e-05	1.65078e-05
Calditerrivibrio	7.53828e-06	2.75512e-06	1.20889e-06	2.10979e-06	1.7166e-05	1.48209e-05	1.59062e-05	3.33289e-05
Flammeovirga	9.76246e-06	4.5767e-06	6.20484e-07	2.91148e-06	1.45409e-05	1.76019e-05	1.62755e-05	2.13343e-05
Thermobrachium	3.48838e-06	5.0731e-06	3.89394e-07	3.26276e-06	1.03431e-05	7.19309e-06	4.74955e-06	1.39868e-05
Thalassospira	4.18007e-06	4.07842e-06	3.12647e-06	1.21297e-06	1.10392e-05	1.11765e-05	5.7156e-06	6.77488e-06
Anaeromicrobium	2.55568e-06	1.6408e-06	5.76108e-07	4.88168e-07	8.67211e-06	4.1631e-06	8.91547e-06	1.2221e-05
Aliiarcobacter	3.65827e-06	2.66107e-06	2.08529e-06	1.61784e-07	6.77074e-06	4.80281e-06	6.9743e-06	1.20516e-05
Algoriella	3.5877e-06	3.01245e-06	3.82884e-06	3.08819e-06	6.40367e-06	6.78737e-06	3.82097e-06	6.6497e-06
Microbotryum	3.04046e-06	3.1748e-06	1.39369e-06	3.99528e-06	5.00889e-06	4.78146e-06	8.53994e-06	4.59384e-06
Fictibacillus	5.47152e-06	4.34236e-07	5.23432e-07	2.63454e-06	8.31967e-06	3.66377e-06	7.5295e-06	5.86328e-06
Saccharicrinis	1.4607e-06	1.85022e-06	1.01208e-07	3.85626e-06	6.39578e-06	6.18836e-06	5.34775e-06	7.60398e-06
Kallipyga	1.75934e-06	1.1293e-06	5.71195e-07	7.73649e-07	5.08741e-06	7.21617e-06	5.34891e-06	9.42966e-06
Desulfofustis	1.88744e-06	2.61229e-07	0	1.81741e-08	9.5761e-06	2.99221e-06	4.96705e-06	7.36021e-06
Ammoniphilus	3.68635e-06	3.02609e-06	3.0496e-06	3.22716e-06	1.32233e-06	2.28014e-06	2.70904e-06	2.38977e-06
Yangia	1.37835e-06	7.96741e-07	1.70189e-06	2.21866e-06	4.05532e-06	3.34616e-06	5.37173e-06	2.44492e-06
Syntrophus	1.57441e-06	1.19802e-06	0	3.57809e-07	5.52963e-06	2.03522e-06	5.06525e-06	3.04166e-06
Caldithrix	2.08244e-06	3.00254e-07	2.95936e-07	1.1501e-06	3.23753e-06	3.82267e-06	3.64451e-06	2.81957e-06
Pricia	1.04578e-06	9.75309e-07	1.36171e-07	1.48697e-07	3.81106e-06	1.92491e-06	1.57745e-06	3.8343e-06
Thermacetogenium	8.78762e-07	1.54445e-06	3.12899e-07	7.86338e-07	2.92434e-06	1.95148e-06	2.51969e-06	1.60179e-06
Sorangium	2.02079e-06	3.17889e-06	2.77808e-06	1.1813e-06	3.74048e-07	5.4255e-07	1.73573e-06	6.55999e-07
Pleomorphomonas	8.74616e-07	3.6101e-07	0	3.14552e-08	1.68833e-06	1.53384e-06	3.6947e-06	3.00275e-06
Polyangium	9.29263e-07	4.25345e-07	2.84126e-07	7.99082e-07	1.25101e-06	2.46677e-06	1.80123e-06	1.6002e-06
Peptococcus	2.17536e-06	1.86998e-06	4.90403e-07	2.45961e-06	4.10553e-07	3.43049e-07	6.82321e-07	1.0215e-07

## Sheet: R_JC vs R_JS
Supplementary Table S3. Differential abundance analysis of the top 30 cecal microbiota between R_JC vs R_JS groups at the genus level during the recovery period
Index	R_JS1	R_JS2	R_JS3	R_JS4	R_JC1	R_JC2	R_JC3	R_JC4
Butyricimonas	0.00232463	0.00269484	0.00247183	0.00138867	0.00274755	0.00576707	0.00582024	0.00411637
Enterocloster	0.00107529	0.000681973	0.000842136	0.000376949	0.00138713	0.00135938	0.00103357	0.0012696
Mycoplasma	0.00116012	0.00142133	0.0010074	0.00076275	0.00073458	0.000134329	0.000136051	0.000639373
Enorma	0.000577604	0.000139274	0.000371076	0.000126102	0.000808366	0.00138733	0.00148539	0.00102824
Fournierella	0.000380736	0.000364906	0.000303129	9.58434e-05	0.000492136	0.000746379	0.000763364	0.000440125
Chlamydia	0.000493628	0.000460983	0.000354873	0.000747008	0.000360206	0.000195848	0.000223444	0.000229709
Lawsonibacter	0.000324997	0.000223798	0.000340767	8.97357e-05	0.000390992	0.000461717	0.000567547	0.000324657
Ruthenibacterium	0.000276484	0.000250912	0.00025027	0.000152708	0.000501956	0.000513331	0.000452314	0.000292848
Culturomica	0.000242865	0.000261511	0.000209049	0.000149348	0.00025537	0.000392964	0.000311046	0.000305489
Mycobacterium	0.000430182	0.000601629	0.000289188	0.000452696	1.44861e-05	5.27732e-06	5.20966e-06	4.72098e-06
Acutalibacter	0.000155048	0.000165545	0.000101403	0.000115988	0.000215535	0.000197447	0.00019662	0.000223162
Merdibacter	8.13622e-05	6.68585e-05	7.89246e-05	1.72566e-05	0.000254857	0.000346264	0.000219489	0.000119061
Sphingobacterium	0.000108313	0.000210455	0.000103657	0.00015537	8.78999e-05	7.86331e-05	3.67229e-05	6.41244e-05
Evtepia	8.14572e-05	2.45434e-05	5.41924e-05	9.20328e-06	9.39826e-05	8.67268e-05	0.000141239	8.29219e-05
Saccharospirillum	0.000106644	9.25003e-05	5.94392e-05	8.36581e-05	2.03602e-05	2.29183e-05	3.65557e-05	1.04636e-05
Lachnotalea	4.83781e-05	3.74752e-05	3.9321e-05	1.37202e-05	6.34691e-05	6.10583e-05	4.83488e-05	5.51074e-05
Murimonas	5.11652e-05	2.64324e-05	3.40432e-05	6.15866e-06	5.80545e-05	7.19518e-05	6.41414e-05	5.07365e-05
Herbaspirillum	6.85933e-05	9.02776e-05	4.02008e-05	3.35988e-05	1.06046e-05	9.14839e-06	5.82608e-06	1.13438e-05
Pantoea	4.53013e-05	3.73942e-05	3.122e-05	3.23117e-05	3.15542e-05	7.42677e-06	1.16209e-05	8.28897e-06
Sporobacter	2.59032e-05	1.59416e-05	7.5193e-06	5.492e-06	4.36173e-05	3.66559e-05	3.81129e-05	2.89555e-05
Pygmaiobacter	1.83429e-05	1.83138e-05	1.62005e-05	1.81047e-05	3.07715e-05	3.08775e-05	2.32528e-05	2.48493e-05
Marinifilum	4.36492e-06	5.31109e-07	4.81831e-06	3.01084e-06	1.73047e-05	2.73017e-05	5.98023e-05	6.27665e-05
Raoultibacter	1.98699e-05	9.65483e-06	2.05502e-05	5.53446e-06	4.21357e-05	2.81772e-05	2.42652e-05	2.11642e-05
Serratia	2.69494e-05	1.74324e-05	3.69134e-05	2.29522e-05	1.18702e-05	1.47915e-05	4.15238e-06	1.2093e-05
Sarcina	8.8254e-06	7.16159e-06	4.40055e-06	2.23671e-06	2.96073e-05	2.16701e-05	2.72561e-05	4.09916e-05
Trichormus	2.84934e-05	2.8648e-05	2.88555e-05	4.10467e-05	0	0	0	0
Nitrosospira	1.97469e-05	1.8773e-05	2.19188e-05	1.70901e-05	5.76181e-06	6.01501e-06	4.84639e-06	7.06226e-06
Sporosarcina	8.14895e-06	9.91654e-06	3.79776e-06	5.70057e-06	1.32709e-05	1.82742e-05	2.85815e-05	1.34387e-05
Macrococcus	2.37417e-05	1.71768e-05	1.62646e-05	1.34688e-05	5.96722e-06	7.47512e-06	3.71285e-06	7.50092e-06
Geofilum	2.01981e-05	2.29159e-05	2.6348e-05	5.84064e-06	1.33482e-06	6.97486e-06	7.25468e-06	1.3345e-06

## Sheet: R_JR vs R_JS
Supplementary Table S3. Differential abundance analysis of the top 30 cecal microbiota between R_JR vs R_JS groups at the genus level during the recovery period
Index	R_JS1	R_JS2	R_JS3	R_JS4	R_JR1	R_JR2	R_JR3	R_JR4
Intestinimonas	0.000967888	0.00117359	0.000958091	0.000319575	0.00148455	0.00181314	0.00147768	0.00115975
Anaerotruncus	0.000675669	0.000668634	0.000606504	0.000249172	0.000718122	0.000862581	0.00100189	0.00110041
Chlamydia	0.000493628	0.000460983	0.000354873	0.000747008	0.000128164	0.000238301	0.000327557	0.000140281
Mycobacterium	0.000430182	0.000601629	0.000289188	0.000452696	1.1652e-05	7.36039e-06	9.13954e-06	5.45982e-06
Sellimonas	0.000129389	0.000173922	0.000142764	3.06778e-05	0.000180733	0.00020324	0.000244216	0.000312962
Faecalicatena	0.000170148	0.000146657	0.000162235	4.58474e-05	0.000245025	0.000184846	0.00022784	0.00022968
Riemerella	6.44409e-05	0.000100371	9.36047e-05	0.000124037	6.1416e-05	5.88888e-05	4.47257e-05	5.15869e-05
Saccharospirillum	0.000106644	9.25003e-05	5.94392e-05	8.36581e-05	1.39757e-05	1.2986e-05	2.14346e-05	1.57987e-05
Lachnotalea	4.83781e-05	3.74752e-05	3.9321e-05	1.37202e-05	5.75834e-05	4.92655e-05	6.91008e-05	5.44196e-05
Herbaspirillum	6.85933e-05	9.02776e-05	4.02008e-05	3.35988e-05	2.94879e-05	6.16589e-06	2.08348e-05	1.60047e-05
Succiniclasticum	1.85952e-05	8.09589e-06	2.60244e-05	1.9582e-05	2.80508e-05	5.1636e-05	3.18872e-05	5.7244e-05
Rhodobacter	1.56999e-06	3.16856e-08	4.17065e-06	1.6735e-07	9.179e-05	4.73346e-05	6.50404e-05	2.2932e-05
Kangiella	1.88791e-05	1.88969e-05	7.91698e-06	1.68657e-05	4.232e-05	2.32579e-05	5.12197e-05	3.18405e-05
Pantoea	4.53013e-05	3.73942e-05	3.122e-05	3.23117e-05	2.11469e-05	9.37564e-06	2.38828e-05	1.04152e-05
Sporobacter	2.59032e-05	1.59416e-05	7.5193e-06	5.492e-06	4.60418e-05	2.18159e-05	4.36276e-05	3.63131e-05
Cytobacillus	2.43392e-05	2.04357e-05	1.31777e-05	2.29274e-06	2.55156e-05	3.6314e-05	3.88452e-05	3.82156e-05
Anaerovorax	1.42881e-05	1.41256e-05	2.0793e-06	1.62469e-05	2.1632e-05	2.08171e-05	3.7088e-05	2.4023e-05
Acetivibrio	2.04688e-05	6.63724e-06	1.00614e-05	5.07976e-06	2.90581e-05	1.95771e-05	2.3852e-05	3.32605e-05
Trichormus	2.84934e-05	2.8648e-05	2.88555e-05	4.10467e-05	0	0	0	0
Macrococcus	2.37417e-05	1.71768e-05	1.62646e-05	1.34688e-05	1.45043e-05	5.63744e-06	1.1585e-05	8.84791e-06
Proteiniborus	9.9715e-06	6.9251e-06	3.99673e-06	2.29666e-06	2.14615e-05	1.06437e-05	2.34434e-05	2.48337e-05
Novosphingobium	7.46337e-06	1.01149e-06	1.80696e-06	1.40282e-06	1.96225e-05	3.01743e-05	1.82883e-05	2.33731e-05
Sulfurovum	8.91985e-06	9.9148e-07	1.21787e-05	2.28088e-06	1.60617e-05	2.72684e-05	1.77914e-05	1.57748e-05
Sarcina	8.8254e-06	7.16159e-06	4.40055e-06	2.23671e-06	1.33846e-05	2.63795e-05	2.31494e-05	1.21397e-05
Natranaerovirga	9.81183e-06	5.35774e-06	7.02076e-06	1.03859e-06	2.336e-05	6.95055e-06	1.98094e-05	1.58261e-05
Delftia	1.58216e-05	1.40879e-05	1.63333e-05	6.17863e-06	4.54636e-06	3.88159e-06	6.71696e-06	6.78512e-06
Acetoanaerobium	4.84895e-06	3.90281e-06	7.45114e-06	1.21974e-06	1.59764e-05	8.53657e-06	1.93438e-05	1.04428e-05
Ectothiorhodospira	1.32912e-05	9.97997e-06	1.66392e-05	8.76847e-06	1.16653e-06	2.06294e-06	9.57142e-06	2.76646e-06
Desulfococcus	1.1062e-05	6.9731e-06	9.02715e-06	1.30083e-05	5.2261e-06	3.2771e-06	7.46219e-06	6.51294e-06
Gloeocapsa	1.3591e-05	1.00684e-05	1.25295e-05	9.03206e-06	5.20796e-06	9.40093e-07	4.62801e-07	2.36628e-06
