# Supplementary material for: Metagenomic Analysis Reveals the Characteristics of Cecal Microbiota in Chickens with Different Levels of Resistance During Recovery from Eimeria tenella Infection
Source: Animals (Basel). 2025 May 21;15(10):1500. doi: 10.3390/ani15101500 (PMC12108197; doi:10.3390/ani15101500)
Supplement: Supplementary file 1 [file animals-15-01500-s001.zip › animals-3639821-supplementary/Supplementary Material/Supplementary Table S4.xlsx]

## Sheet: R_JC vs R_JR
Supplementary Table S4. Differential abundance analysis of the top 30 cecal microbiota between R_JC vs R_JR groups at the species level during the recovery period
Index	R_JC1	R_JC2	R_JC3	R_JC4	R_JR1	R_JR2	R_JR3	R_JR4
Lachnoclostridium_sp._An76	0.00501351	0.00576233	0.00376042	0.00412309	0.00299093	0.00109991	0.00213872	0.00332409
Elusimicrobiales_bacterium	0.000339975	0.000777301	0.00118986	0.000357638	0.00449506	0.00557688	0.00268688	0.00796264
Clostridium_sp._CAG:306	0.00219255	0.000141237	2.98339e-05	0.000694138	0.00095089	0.00384525	0.00421839	0.00344727
Candidatus_Gastranaerophilales_bacterium_HUM_21	0.00152542	8.34806e-05	1.65415e-05	0.000554692	0.000593406	0.00271605	0.00298699	0.00271245
Pseudoflavonifractor_sp._An184	0.00167657	0.00152118	0.00133569	0.00131887	0.000965342	0.000925242	0.00133555	0.00117142
Candidatus_Melainabacteria_bacterium	0.00112712	8.47375e-05	9.54598e-06	0.000779938	0.000839326	0.00176883	0.00238221	0.00315781
uncultured_bacterium	0.00125573	0.00105334	0.000709773	0.00110241	0.0013046	0.00124491	0.00141255	0.0017228
bacterium	0.00064947	0.000406894	0.000505125	0.000834039	0.00100958	0.00101533	0.000808985	0.0012945
Bacteroides_fluxus	0.000412469	0.000596617	0.000314232	0.000498259	0.000669765	0.000930841	0.000975243	0.000816431
Odoribacter_sp._Z80	0.000369662	0.000334058	0.000158277	0.000389946	0.000563595	0.000602956	0.000408478	0.00058624
Peptococcaceae_bacterium	0.000442396	0.000560309	0.000377043	0.000565903	7.5574e-05	0.000214662	0.000217174	0.000222693
Cyanobacteria_bacterium_UBA11440	0.000280932	1.47201e-05	2.16956e-05	0.000123975	0.000271219	0.000451705	0.000606389	0.000710072
Candidatus_Melainabacteria_bacterium_35_41	0.00025603	2.82313e-05	1.76177e-06	0.000149216	0.000192088	0.000367564	0.000674856	0.000504332
Candidatus_Melainabacteria_bacterium_GWF2_37_15	0.000193977	8.72459e-06	1.12551e-06	4.08843e-05	0.000106153	0.000331611	0.0004345	0.000580754
Cyanobacteria_bacterium_UBA10660	0.000169971	7.93367e-06	2.85575e-06	5.29066e-05	0.000166756	0.000305815	0.000414178	0.000263893
Candidatus_Gastranaerophilales_bacterium_HUM_2	0.000167731	1.42897e-05	8.44069e-07	0.000107627	0.00015744	0.000210211	0.000408391	0.000279923
Ruminococcus_flavefaciens	0.000142199	0.000113062	7.8177e-05	0.000174777	0.000186191	0.000206251	0.000164574	0.000258232
Cyanobacteria_bacterium_UBA11991	0.000146729	6.20779e-06	6.16164e-07	6.01184e-05	0.000122176	0.000201956	0.000345476	0.000428366
Clostridium_sp._CAG:349	0.000139606	7.25643e-05	0.000130719	6.04271e-05	0.000219797	0.000220386	0.000110856	0.000252219
Fusicatenibacter_saccharivorans	0.000143729	0.000163321	0.000127097	0.000128614	9.56493e-05	0.000104603	0.000108073	0.000127966
Clostridium_sp._CAG:813	0.000103958	5.09676e-06	3.53401e-07	2.78281e-05	6.96564e-05	0.000128935	0.000235423	0.000245435
Bacteroides_sp._1_1_30	9.9092e-05	7.52843e-05	0.000103472	9.76448e-05	5.0518e-05	6.84977e-05	8.76115e-05	6.8484e-05
Bacteroides_zoogleoformans	4.59445e-05	7.51257e-05	4.16119e-05	5.3914e-05	7.07403e-05	9.49597e-05	9.53829e-05	6.70484e-05
Bacteroides_sp._AF25-5LB	2.51284e-05	5.97575e-05	5.2751e-05	3.09318e-05	5.81694e-05	8.09222e-05	0.000106409	7.72126e-05
Clostridium_sp._CAG:242	8.19854e-05	8.315e-05	6.16794e-05	5.5046e-05	3.73408e-05	4.85017e-05	4.02697e-05	6.19374e-05
Bacteroides_sp._CACC_737	2.05633e-05	5.5211e-05	4.56288e-05	4.01233e-05	5.53608e-05	8.43421e-05	7.95948e-05	6.73328e-05
Candidatus_Gastranaerophilales_bacterium_HUM_8	6.16212e-05	2.28625e-06	1.62507e-06	6.73708e-06	3.3684e-05	7.59408e-05	0.000124934	0.00013237
Slackia_equolifaciens	7.68949e-05	8.23153e-05	4.43242e-05	6.41791e-05	2.9818e-05	2.10983e-05	5.13153e-05	3.98621e-05
Ignavibacteria_bacterium	2.62396e-05	4.64493e-05	1.02521e-05	1.10304e-05	4.97799e-05	5.88504e-05	7.04649e-05	0.000100879
Campylobacter_fetus	4.41493e-05	1.80616e-05	5.15914e-06	3.55865e-05	8.21981e-05	3.1053e-05	6.18712e-05	8.47207e-05

## Sheet: R_JC vs R_JS
Supplementary Table S4. Differential abundance analysis of the top 30 cecal microbiota between R_JC vs R_JS groups at the species level during the recovery period
Index	R_JS1	R_JS2	R_JS3	R_JS4	R_JC1	R_JC2	R_JC3	R_JC4
Alistipes_sp._CAG:831	0.0344828	0.0212395	0.0314479	0.0104894	0.027984	0.0586849	0.0570947	0.0722351
Sutterella_sp._AM11-39	0.010109	0.00790157	0.00962623	0.00526712	0.00266038	0.00368309	0.0010782	0.00352716
Ruminococcaceae_bacterium	0.00298009	0.00287473	0.00241512	0.00142937	0.00361924	0.00564184	0.0044808	0.00390965
Bacteroides_sp._43_108	0.00193425	0.00236694	0.00296858	0.00484111	0.000795198	0.0010516	0.000661366	0.0010543
Flavonifractor_sp._An10	0.000981174	0.000720512	0.000651963	0.000154049	0.00105156	0.00188472	0.00141902	0.00107671
uncultured_Flavonifractor_sp.	0.000850673	0.00074255	0.000655045	0.000281205	0.000950828	0.0013258	0.00153496	0.000934136
Flavonifractor_sp._An306	0.000515947	0.000448716	0.000479697	0.000288021	0.000630454	0.00107525	0.00118566	0.000663894
Anaeromassilibacillus_sp._An250	0.00062428	0.00045943	0.000422964	0.000139665	0.000790591	0.000923659	0.000627425	0.000632796
Butyricimonas_synergistica	0.000304112	0.000401085	0.000307291	0.000165965	0.000491683	0.00099797	0.000955311	0.000693265
Fournierella_massiliensis	0.000380736	0.000364906	0.000303129	9.58434e-05	0.000492136	0.000746379	0.000763364	0.000440125
Butyricimonas_sp._NSJ-56	0.000256632	0.000318305	0.000296206	0.000145964	0.000388387	0.000828955	0.000730168	0.000593902
Clostridium_sp._Marseille-P3244	0.000418093	0.00024727	0.00031479	8.65196e-05	0.000694376	0.000560325	0.000341693	0.000808814
Gemmiger_sp._An50	0.00035978	0.000433555	0.000240328	0.000106905	0.000514792	0.000697725	0.000606989	0.000368148
uncultured_Oscillibacter_sp.	0.0004161	0.000251375	0.000290034	5.01421e-05	0.000428617	0.000459081	0.000674476	0.000421303
Peptococcaceae_bacterium	0.00036915	0.000253818	0.000225845	0.000117978	0.000442396	0.000560309	0.000377043	0.000565903
Enterocloster_bolteae	0.000313734	0.000182076	0.000294641	0.000180215	0.000466863	0.000426517	0.0003422	0.000523654
Ruthenibacterium_lactatiformans	0.000276484	0.000250912	0.00025027	0.000152708	0.000501956	0.000513331	0.000452314	0.000292848
Butyricimonas_sp._Marseille-P3923	0.000176695	0.000232015	0.00022286	0.00011471	0.000280389	0.000541705	0.000461114	0.000397142
Butyricimonas_sp._An62	0.000237255	0.000214118	0.000211958	0.000141689	0.000246582	0.000438427	0.000489722	0.000381607
Mycoplasma_arginini	0.00059873	0.000583905	0.000302474	0.000596576	5.72824e-05	4.51895e-05	7.61255e-05	2.96361e-05
Chlamydia_trachomatis	0.00047032	0.000385691	0.000245729	0.000381969	0.000237802	0.000135592	7.55433e-05	0.000150066
Mycobacterium_marinum	0.000416762	0.000438166	0.000274298	0.000449728	3.39373e-07	2.13959e-06	5.76115e-07	5.86865e-07
uncultured_Eubacterium_sp.	0.000157676	9.89536e-05	0.000144357	0.000131327	0.000257129	0.000158902	0.000198517	0.00025057
Bacteroides_faecichinchillae	0.0001704	8.21983e-05	0.000159724	0.000113559	0.00021135	0.000196659	0.000170862	0.000246444
Chloroflexi_bacterium	0.000252167	0.000424174	0.000164049	0.000199978	9.11053e-05	5.93377e-05	8.81253e-05	6.32104e-05
Lachnospiraceae_bacterium_KGMB03038	0.000199212	9.98316e-05	0.000126063	2.92663e-05	0.000196405	0.000276758	0.000201522	0.000202511
Culturomica_sp.	0.000121217	0.000102158	0.000150306	9.05283e-05	0.000155076	0.000251215	0.000227604	0.000200209
Merdibacter_massiliensis	8.13622e-05	6.68585e-05	7.89246e-05	1.72566e-05	0.000254857	0.000346264	0.000219489	0.000119061
Parabacteroides_timonensis	0.000206916	0.000201598	0.000136773	0.000136843	0.000113251	0.000108902	7.48062e-05	0.000119759
[Clostridium]_leptum	8.78704e-05	7.92504e-05	0.000130094	3.05322e-05	0.000189843	0.000212951	0.000110628	0.000140283

## Sheet: R_JR vs R_JS
Supplementary Table S4. Differential abundance analysis of the top 30 cecal microbiota between R_JR vs R_JS groups at the species level during the recovery period
Index	R_JS1	R_JS2	R_JS3	R_JS4	R_JR1	R_JR2	R_JR3	R_JR4
uncultured_Bacteroides_sp.	0.00681827	0.00935436	0.0174888	0.0111387	0.00534944	0.00462616	0.00287741	0.0028188
Sutterella_sp._AM11-39	0.010109	0.00790157	0.00962623	0.00526712	0.00479463	0.000691977	0.00574509	0.00302045
Bacteroides_sp._CAG:633	0.00263406	0.0034459	0.00198494	0.00224515	0.00534936	0.0070152	0.0034144	0.00627324
Phocaeicola_dorei	0.00405673	0.00404703	0.00522018	0.00513973	0.00319506	0.00393419	0.00253842	0.00258477
Parabacteroides_merdae	0.00253134	0.00224376	0.00206856	0.00238162	0.00182596	0.00209006	0.00188865	0.00175995
Bacteroides_sp._43_108	0.00193425	0.00236694	0.00296858	0.00484111	0.000751064	0.00125426	0.000628395	0.000614757
Bacteroides_fluxus	0.000696161	0.000478573	0.000538828	0.000673862	0.000669765	0.000930841	0.000975243	0.000816431
Butyricimonas_synergistica	0.000304112	0.000401085	0.000307291	0.000165965	0.000712003	0.000667514	0.000354559	0.000479253
Butyricimonas_sp._NSJ-56	0.000256632	0.000318305	0.000296206	0.000145964	0.000548563	0.000548094	0.000327668	0.000410004
Mycoplasma_arginini	0.00059873	0.000583905	0.000302474	0.000596576	2.589e-05	3.54713e-05	5.33403e-05	3.02849e-05
Butyricimonas_sp._Marseille-P3923	0.000176695	0.000232015	0.00022286	0.00011471	0.000390635	0.000442439	0.000273989	0.000314133
Chlamydia_trachomatis	0.00047032	0.000385691	0.000245729	0.000381969	9.00946e-05	0.000185318	0.000122254	9.81944e-05
[Eubacterium]_rectale	0.000224616	0.000139393	0.000180595	0.000123882	0.000258895	0.000329507	0.000226708	0.00030194
Mycobacterium_marinum	0.000416762	0.000438166	0.000274298	0.000449728	2.31243e-06	0	0	1.6294e-07
Sellimonas_intestinalis	0.000129389	0.000173922	0.000142764	3.06778e-05	0.000180733	0.00020324	0.000244216	0.000312962
Ruminococcus_flavefaciens	0.000145601	0.00013695	0.000150452	9.86087e-05	0.000186191	0.000206251	0.000164574	0.000258232
Bacteroides_sp._CAG:530	0.0001849	0.00013358	0.000213267	0.000220965	8.57888e-05	0.000141247	0.0001191	0.000125431
Culturomica_sp.	0.000121217	0.000102158	0.000150306	9.05283e-05	0.000168058	0.000206978	0.000148958	0.000143688
Faecalicatena_contorta	6.49296e-05	8.79277e-05	9.36625e-05	2.73389e-05	0.000168037	0.00012135	0.000135934	0.000114538
[Ruminococcus]_lactaris	8.97934e-05	7.04611e-05	6.73562e-05	3.65454e-05	0.000125493	7.51733e-05	0.000122064	0.000152166
Prevotella_sp._AM23-5	0.000115105	0.000123066	7.35925e-05	0.000121681	6.12702e-05	6.08646e-05	8.69697e-05	5.15807e-05
Riemerella_anatipestifer	6.41205e-05	9.73608e-05	9.024e-05	0.000119687	6.13636e-05	5.65255e-05	3.94604e-05	4.50447e-05
Massilimaliae_massiliensis	5.7204e-05	4.36966e-05	6.04371e-05	3.63547e-05	6.09538e-05	7.39281e-05	6.98634e-05	7.89144e-05
Bacteroides_sp._CACC_737	3.55057e-05	4.25425e-05	4.72088e-05	5.06655e-05	5.53608e-05	8.43421e-05	7.95948e-05	6.73328e-05
Bacteroides_sp._AM16-15	8.00851e-05	4.30517e-05	6.30151e-05	7.92323e-05	4.53771e-05	4.33683e-05	3.32104e-05	3.58572e-05
Saccharospirillum_mangrovi	0.000106644	9.25003e-05	5.94392e-05	8.36581e-05	1.39757e-05	1.2986e-05	2.14346e-05	1.57987e-05
Clostridium_sp._Bc-iso-3	5.16822e-05	1.75617e-05	2.42555e-05	7.09283e-06	5.61324e-05	6.03184e-05	8.81642e-05	8.78123e-05
Anaerotruncus_sp._AF02-27	2.77829e-05	4.43771e-05	3.05857e-05	1.19915e-05	6.61596e-05	5.37018e-05	0.000107547	5.04569e-05
Clostridiales_bacterium_43-6	8.0328e-06	2.19396e-05	9.80537e-06	4.06478e-06	6.89193e-05	4.86216e-05	7.70888e-05	0.000112659
Bacteroidales_bacterium_St1	2.9281e-05	1.67356e-05	3.00756e-05	8.3276e-06	5.04564e-05	6.11088e-05	7.23585e-05	6.57023e-05
