# Supplementary material for: Metagenomic Analysis Reveals the Characteristics of Cecal Microbiota in Chickens with Different Levels of Resistance During Recovery from Eimeria tenella Infection
Source: Animals (Basel). 2025 May 21;15(10):1500. doi: 10.3390/ani15101500 (PMC12108197; doi:10.3390/ani15101500)
Supplement: Supplementary file 1 [file animals-15-01500-s001.zip › animals-3639821-supplementary/Supplementary Material/Supplementary Table S6.xlsx]

## Sheet: KOs
Supplementary Table S6. All predicted Kyoto Encyclopedia of Genes and Genomes (KEGG) orthologous groups (KOs) and their relative abundances in different resistants group samples during the recovery period.
Relative abundance
KO	R_JS1	R_JS2	R_JS3	R_JS4	R_JC1	R_JC2	R_JC3	R_JC4	R_JR1	R_JR2	R_JR3	R_JR4
K00001	2.50339	4.40434	2.82797	0.747614	2.56595	1.89544	1.76325	1.18703	8.89739	2.31369	1.80994	1.48679
K00002	0.735844	0.622436	0.756597	0.0548891	0.733736	0.620834	0.250193	0.821385	0.392962	0.502635	0.30785	0.72743
K00003	10.9334	11.5045	6.42273	1.8425	10.6726	14.0704	13.2232	8.41293	11.5695	11.9013	8.48282	12.8014
K00004	0.326723	0.085012	0.448894	0.172327	0.487538	0.603984	0.206096	0.192732	0.181593	0.250761	0.343434	0.255348
K00005	3.02892	1.4378	3.63953	1.26985	3.62674	7.51396	6.36845	4.20768	6.84658	3.47421	2.57308	5.21484
K00006	0	0.017316	0.004329	0	0.017316	0.034632	0	0	0	0	0.017316	0.00865801
K00007	0	0.0631579	0	0	0.0491228	0.0280702	0	0.0140351	0.0105263	0.00701754	0.0923977	0.0175439
K00008	5.79323	4.57265	2.90667	1.2432	5.81146	3.84767	2.1541	4.31727	9.83057	4.86906	7.24623	7.06287
K00009	0.295118	1.12011	0.175751	0.44915	0.215831	1.93396	1.44482	0.255635	0.282847	0.25363	0.181253	0.313319
K00010	2.34523	2.01255	1.00082	0.962895	2.53736	3.06977	0.926717	2.24223	1.65766	2.34381	2.05633	4.84682
K00011	0.020496	0.0499325	0.0113023	0.00809717	0.0884834	0.0233786	0	0	0.00942685	0	0.0124434	0.0314857
K00012	23.4355	29.1103	17.4947	8.48612	20.7048	29.609	17.5487	25.2117	20.2062	31.8988	16.2311	24.6546
K00013	11.8939	12.7241	7.7961	3.88403	11.2055	14.1749	11.923	9.51113	14.3511	10.448	7.41541	12.844
K00014	13.4424	12.0149	7.7845	6.73082	12.2705	18.3748	15.996	15.3592	11.3112	17.2252	12.2653	13.4263
K00015	1.08299	1.072	1.10012	0.317928	1.01302	2.35987	1.0872	1.08362	0.918044	0.907066	0.975097	1.25904
K00016	7.30578	5.9317	10.2395	2.1619	9.71346	6.72047	4.86412	7.73571	10.3772	6.59838	7.16386	10.1902
K00018	10.3437	9.39436	8.87659	5.75939	11.1918	14.7083	9.28981	12.62	12.7723	12.7954	7.2007	11.7415
K00019	0.270479	0.225948	0.112753	0.0761674	0.106804	0.0375759	0.0339149	0.0286418	0.00694444	0.125409	0.240224	0.0744332
K00020	1.31846	1.05472	1.44503	0.469106	1.82513	2.64803	2.1169	1.10302	1.37363	0.889151	1.2968	1.60471
K00021	0.591345	0.337573	0.304406	0.0103896	0.351412	0.845978	0.35496	0.947342	0.210824	0.829444	0.389497	0.559986
K00022	0.324809	0.226043	0.201751	0.0128812	0.264112	1.16212	0.851056	0.839216	0.153255	1.37418	0.358431	0.223924
K00024	17.5912	20.622	13.3224	10.6394	18.4411	21.5169	17.9538	18.5822	18.7304	24.1959	10.3233	15.2005
K00025	0.145464	0.178198	0.0545403	0.0508629	0.0187829	0.0199294	0.00454133	0.00544959	0.0252821	0.00363306	0.0331214	0.0265254
K00026	0.118172	0.206496	0.118887	0.0560472	0.0461363	0.092115	0	0.00196657	0.0772792	0.00196657	0.0656536	0.0827108
K00027	9.16773	5.03287	5.5862	4.52947	8.79246	11.1607	9.99935	6.80934	6.52668	9.02195	6.4965	13.2964
K00029	11.7875	8.9831	8.55411	6.08599	10.6117	12.5337	10.1744	13.5939	8.55376	14.0783	7.89284	8.78974
K00030	3.35612	2.3448	1.85656	0.690946	2.49873	2.63316	1.23043	1.90263	1.76936	2.38907	3.15283	4.66447
K00031	10.3385	8.44611	5.66422	3.2723	11.0092	12.0601	10.3117	7.74741	10.0228	7.45363	4.58251	9.89351
K00033	0.673266	2.41095	0.765712	0.837636	0.805398	1.76478	2.24977	0.812355	0.674938	0.655587	0.43539	1.17122
K00034	0.0278132	0.026638	0.0975989	0.0021575	0.110935	0.146989	0.0151911	0.098491	0.104108	0.0542163	0.0982683	0.0815745
K00035	0	0	0	0	0.0897868	0	0	0	0	0.00673401	0.003367	0
K00036	0.43801	2.54854	0.360023	0.326619	0.236778	0.792965	2.14684	0.344274	0.190232	0.235953	0.161075	0.473723
K00038	0.00248756	0	0	0	0.0124033	0	0	0	0	0	0.00833333	0.0124378
K00040	3.32933	2.42391	2.66794	0.397416	3.56116	6.11001	3.96762	2.17426	1.76577	2.1291	1.87244	2.55134
K00041	5.93401	4.86764	4.67093	2.4263	7.07022	9.70493	7.81308	7.96778	4.76533	8.00053	4.43752	5.01858
K00042	1.16395	0.651541	0.214259	0.0767948	1.12228	0.990247	1.62001	0.444012	0.4036	0.660872	0.48155	0.952824
K00045	0.496091	0	0.00862396	0.0130349	0.0579054	0.108279	0.00510856	0.0850138	0.02772	0.0123675	0.0836251	0.108377
K00046	7.23935	4.05885	5.11753	2.68216	7.67768	8.681	6.68672	9.10479	4.95846	6.90081	4.68999	6.0519
K00048	9.73063	8.09762	9.47821	6.60466	11.6581	9.62856	4.42661	8.65354	14.1329	8.80086	9.79818	13.5654
K00049	0	0.0248756	0.0149254	0	0	0.00497512	0	0	0.00497512	0	0.00995025	0.00497512
K00050	0.38093	0.115206	0.120908	0.0410677	0.408018	0.207574	0.0117664	0.106804	0.210092	0.0591028	0.207966	0.260794
K00052	16.8763	14.7809	11.2091	4.8135	16.4879	20.2525	15.5139	12.5656	15.836	15.4345	12.2541	19.5544
K00053	17.4544	15.7236	11.1983	4.88903	16.0656	17.0299	11.466	12.5104	17.9116	14.649	10.7882	17.2447
K00054	0.295648	1.81493	0.0652772	0.000789889	0.0906694	0.190864	0.563261	0.0658217	0.0294193	0.0709391	0.00845238	0.254228
K00055	0.0545338	0.00543478	0.0127203	0	0.0345179	0.132152	0.00877193	0.0317708	0.0793147	0.0126857	0.0654439	0.230703
K00057	17.6715	20.0704	15.4723	7.54043	16.1969	18.3492	12.482	17.4488	16.3064	20.77	13.6379	20.3382
K00058	20.5068	26.1402	16.0542	4.93718	20.3353	30.7402	25.6953	24.4181	19.504	26.9365	16.345	19.7538
K00059	32.9403	39.3536	29.7825	13.942	30.9357	39.7925	32.8311	35.7702	37.2067	39.4556	29.6284	43.6905
K00060	0.25152	2.58969	0.257055	0.0545878	0.467443	0.651942	1.18624	0.492492	0.258971	1.00627	0.370136	0.971851
K00065	0.724072	1.03395	1.27417	1.28464	1.11099	2.74427	2.21117	0.969049	1.28921	1.05532	0.863507	0.943277
K00066	0.0777446	0.0921137	0.103038	0.0354296	0.00676647	0.0451017	0.0488105	0.0661974	0.0297021	0.0123295	0.0014556	0.01058
K00067	23.6458	21.2327	16.3122	12.6106	16.8801	20.5392	14.429	19.2232	18.7476	22.3421	16.334	19.8192
K00068	0.30694	0.525757	0.0531794	0.232168	0.151714	0.380834	1.38063	0.230375	0.248488	0.136946	0.0716339	0.275309
K00073	0.476878	0.218451	1.15559	0.530178	0.395215	0.262809	0.754718	0.240087	6.00906	0.513491	0.332741	0.166949
K00074	4.7373	2.94122	4.6328	5.69497	3.92875	9.14358	7.80987	5.97345	7.19317	5.71731	2.43968	3.13395
K00075	16.2912	19.4775	16.0302	9.72309	16.5961	19.4587	16.3897	16.1448	21.7261	18.3694	14.7589	17.7529
K00076	0.50527	0.708221	1.60726	4.14783	1.01418	1.75702	0.63162	0.211826	1.46758	0.360926	0.296689	1.12603
K00077	7.7309	15.2521	4.83026	3.19687	8.09353	10.8942	8.04097	4.95408	5.40143	7.48477	7.07862	8.21998
K00082	0.2613	0.20088	0.182023	0.058808	0.0182841	0.136208	0.0531272	0.108188	0.097409	0.0234924	0.107778	0.0526108
K00086	0	0	0.00081103	0	0	0	0	0	0	0.0081103	0	0
K00087	1.24498	1.46776	0.955265	0.080089	1.40857	3.59445	3.10978	1.44913	1.17791	2.38593	1.17004	1.45857
K00088	23.0427	22.4574	18.5333	10.8102	22.0077	31.3095	27.8503	26.562	24.0081	28.0041	17.5392	24.7492
K00089	0	0	0	0	0.131282	0	0.00615385	0	0.00410256	0.00717949	0.04	0.0882051
K00090	0	0.290683	0.0136445	0.0056312	0.00781036	0.0332313	0.731582	0.00460556	0.0204667	0.0112821	0	0.178992
K00091	3.2187	2.05173	1.10005	0.159811	2.52674	2.16566	1.08088	3.65088	1.85691	3.06369	2.18039	3.17634
K00094	0.00192123	0.161383	0.00192123	0	0.00192123	0.00192123	0.516811	0.00288184	0.00384246	0.00192123	0	0.049952
K00096	2.39819	2.0163	1.53361	0.27803	2.50974	2.32044	1.41207	1.64435	1.50277	2.48036	1.80311	2.23883
K00097	8.57304	9.72959	6.48917	2.38066	6.73433	8.48787	8.47387	10.5834	6.23191	11.3372	5.56467	7.18184
K00098	0.0329515	0.233771	0.0652591	0.0383425	0.125322	0.107333	0.0351624	0.107041	0.171912	0.0519146	0.134445	0.144419
K00099	16.1117	14.2948	11.2657	7.95796	14.0421	18.8016	15.6576	14.997	16.8701	19.2537	12.079	16.3842
K00100	3.32286	1.54929	3.88699	8.32348	4.598	6.85361	1.26274	2.58306	4.36873	4.70399	3.92193	8.13846
K00101	0.324066	0.215589	0.00363076	0.00414594	0.117809	0.0358135	0.752387	0.0696485	0.0207297	0.0550125	0.0129229	0.152534
K00102	0.360752	0.117924	0.237025	0.014056	0.455348	0.619932	0.138233	0.189086	0.313019	0.167458	0.210105	0.308953
K00104	5.77019	7.46527	5.09663	0.953151	6.35852	7.56209	4.30534	3.29224	4.10937	5.37435	5.8797	8.69707
K00105	0.0224581	0.712074	0.0504076	0.00754717	0.0251856	0.108994	0	0.0461637	0.00226757	0.00500976	0.00251572	0.0529907
K00108	0	0.155121	0.00118413	0.00473653	0	0.0100651	0.546477	0.00236827	0.00888099	0.00473653	0.000592066	0.079929
K00111	7.38284	6.51523	6.79815	2.06011	7.27155	14.8804	13.8129	9.86685	16.4692	8.94816	5.49418	7.63723
K00112	0.993051	1.969	1.663	0.170647	1.23019	1.49454	1.77684	1.20681	1.57192	1.61755	0.785019	1.07831
K00113	1.29885	2.02722	1.89211	0.270869	1.6554	1.73971	1.90894	1.5469	1.72656	3.12952	0.860415	1.68318
K00116	0.383331	0.587068	0.445145	0.150392	0.775774	0.730608	0.0963829	0.196096	0.358476	0.117064	0.122016	1.03667
K00117	0.00083647	0.26504	0.00501882	0.0129105	0	0.00585529	0.640088	0.00250941	0.0108741	0.00418235	0.00250941	0.0994852
K00121	0	0.154955	0	0.00320236	0	0.0150031	0.511408	0	0.0163146	0.00420123	0.00930336	0.0918919
K00123	1.1923	2.38076	1.27567	0.376039	1.12207	2.26981	2.32236	1.10589	0.815157	0.576332	0.750336	1.36217
K00124	1.13727	1.62743	0.988415	0.386016	0.770726	1.3468	1.44424	0.476102	0.744571	0.341048	0.649342	0.935281
K00125	0.885057	0.546752	0.410816	0.04284	1.02359	2.67297	0.701732	1.65953	0.919024	1.27586	0.937585	1.1124
K00127	2.05389	2.46895	1.87968	0.664438	1.27991	1.56732	0.433327	0.872739	1.23549	0.435009	0.89557	1.29883
K00128	6.27869	4.21498	4.67336	1.38871	6.27681	7.17775	4.71467	5.21693	8.86681	6.55864	4.14884	5.81278
K00130	0.0370776	0.0677266	0.00787477	0	0.0692201	0.194546	0.236864	0.0721761	0.0663331	0.0648137	0.0309193	0.0638694
K00131	0.00191571	0.00249688	0	0.0498084	0	0	0	0.00749064	0	0.00749064	0	0.0165609
K00132	0.357993	0.380811	0.19245	0.0272388	0.24849	1.50217	1.14071	0.384557	0.312814	0.645998	0.390505	0.361255
K00133	21.8953	19.0081	16.261	9.33942	19.9708	22.1976	17.1022	16.6731	20.0416	19.7878	17.0709	23.7582
K00134	42.4465	41.1089	35.4573	24.7455	45.519	46.0786	36.5866	40.8448	44.4741	42.4122	34.9864	47.7576
K00135	0.221488	0.852075	0.1495	0.0631215	0.353182	0.434692	1.43033	0.132908	0.279899	0.191003	0.176881	0.407357
K00137	0	0.122807	0.000701754	0	0	0.00280702	0.480702	0	0.0105263	0	0.00140351	0.0764912
K00138	0	0.160494	0	0.00844704	0	0.00844704	0.562053	0.00324886	0.0246914	0.0071475	0.00129955	0.0994152
K00140	0.389897	0.646435	0.368549	0.170008	0.703969	0.405854	0.192032	0.314389	0.790915	1.17439	0.455588	1.24785
K00145	14.7236	14.5175	10.1504	7.60761	12.8558	16.4571	14.1442	12.0818	14.2553	11.8319	10.6185	16.8278
K00146	0	0.00133333	0	0.00133333	0	0.00333333	0.484	0	0.014	0	0	0.044
K00147	15.2228	13.705	10.6774	11.9965	13.6182	15.8668	12.8455	10.0096	17.9631	12.4321	11.5738	16.3055
K00150	1.16294	0.577354	0.552308	0.067884	0.947744	1.30359	0.449145	1.08066	0.431257	1.88198	1.23957	2.24999
K00151	0	0.162236	0.00204499	0.00545331	0	0.00545331	0.65985	0	0.0156783	0.00886162	0	0.058623
K00156	0	0.152451	0.00581734	0.000581734	0	0.00232693	0.644492	0.00116347	0.0139616	0.00818121	0.00116347	0.0866783
K00158	0.143589	0.0731973	0.0951781	0	0.290364	0.346978	0.00979089	0.0576967	0.00924146	0.0158064	0.0594627	0.253638
K00161	0.069884	0.614035	0.0374081	0.0284043	0.0129304	0.10207	0.531306	0.0272336	0.0529851	0.00364299	0.0226598	0.063295
K00162	0.0725785	1.11544	0.0763563	0.0160311	0.0256664	0.0877404	0.435534	0.0461134	0.0630558	0.0146725	0.0166723	0.0673402
K00163	0.0127866	0.445844	0.0015015	0.0261013	0.00112613	0.0106074	0.732442	0.00658723	0.00675676	0.0045045	0.000750751	0.0906399
K00164	0.492915	0.520622	0.234358	0.1261	0.196781	0.218642	0.584337	0.134911	0.201093	0.0249656	0.157601	0.24136
K00166	0.272952	0.0229885	0.0552852	0.0322362	0.00383142	0	0	0	0	0.0192308	0	0.0416667
K00169	5.30294	1.83743	7.3293	6.81057	6.52192	5.46312	1.86987	3.67059	13.3124	4.72794	6.03958	6.78461
K00170	4.54979	1.78778	6.14306	6.3281	4.90476	5.29683	1.89118	3.79162	4.47716	3.07695	4.645	5.84554
K00171	2.16419	0.779209	2.8137	3.14442	2.14952	2.6484	1.02351	1.67983	1.94209	1.67746	1.94875	2.77111
K00172	3.61474	1.57796	5.08232	5.203	3.89065	3.60462	1.62298	2.71881	9.93482	3.0761	3.82507	4.04985
K00174	28.215	27.4302	22.142	9.26543	27.4448	44.8525	36.6371	40.8293	26.0192	44.2443	21.7536	27.4065
K00175	24.2389	21.8305	17.6934	7.91895	22.5507	36.2824	27.727	31.1241	23.6957	35.2476	18.7589	21.9931
K00176	5.66246	5.27651	4.48852	1.58856	4.93939	7.33309	7.56196	6.39936	5.62973	7.10364	4.67949	5.97234
K00177	12.0395	11.1547	9.98039	3.5652	10.7569	17.52	16.6913	15.7314	13.355	18.2211	9.38414	11.4165
K00179	11.8934	9.03652	8.26389	3.85488	12.1434	23.8623	19.3494	16.9413	9.2818	18.1896	9.61401	12.2661
K00180	7.95142	6.40953	5.87506	2.92736	7.38382	15.088	13.3537	10.7414	5.86806	11.2302	6.60041	8.7281
K00184	0.439432	0.308316	0.42936	0.114654	0.0464203	0.242731	0.0332732	0.16995	0.143981	0.0737018	0.170178	0.0935747
K00185	0.0115506	0.00373781	0.0142522	0	0.0214291	0.012152	0.0190995	0.0272784	0.00860215	0.019893	0.0365997	0.0138687
K00186	0.604368	3.1551	0.0677249	0.00569819	0.169517	0.714496	0.313541	0.487252	0.144775	0.855546	0.280482	0.334023
K00187	0.536065	3.08621	0.129493	0.0027853	0.220145	0.893006	0.561857	0.590673	0.15313	0.796262	0.361669	0.406884
K00188	0.285321	1.93001	0.0421053	0.00350877	0.0807018	0.375439	0.150877	0.375439	0.0701754	0.397913	0.0982456	0.273543
K00189	0.0184619	0	0.00364299	0	0.00747121	0.299083	0	0.026854	0.0168257	0.0598932	0.00564972	0
K00193	0.0526765	0.0189755	0.00669344	0.00535475	0.0564587	0.0580956	0.0101892	0.00535475	0.0631639	0.00535475	0.0713012	0.0254351
K00194	1.33491	0.499519	0.6076	0.11291	1.21426	0.761101	0.147828	1.01147	0.466602	1.18944	1.34896	1.04122
K00196	1.27719	0.813991	0.772942	0.100953	1.5865	3.37207	1.91954	1.69043	1.11535	2.46623	1.38985	1.52211
K00197	1.70933	0.503689	0.548289	0.151282	1.76796	0.722545	0.174837	1.33961	0.762932	1.48925	2.00312	1.46192
K00198	1.88656	0.993711	1.57411	0.0642485	2.40922	3.43367	2.24974	1.72939	1.5586	2.11055	2.11057	2.71346
K00200	0.159507	0.094152	0.0748538	0.000584795	0.182456	0.755556	0.249708	0.5	0.139766	0.80614	0.194081	0.129532
K00201	0.233115	0.12854	0.0827887	0.00363108	0.138707	0.757444	0.265069	0.533769	0.100944	0.773352	0.183733	0.127088
K00202	0.181274	0.10496	0.0761246	0.00461361	0.137255	0.693195	0.28143	0.491635	0.121883	0.774239	0.170704	0.133985
K00203	0.0964912	0.101754	0.0596491	0.00350877	0.129825	0.573684	0.231579	0.473684	0.0894737	0.563158	0.194737	0.175439
K00204	0.138528	0.0779221	0.0584416	0	0.0865801	0.569264	0.175325	0.378788	0.0952381	0.852814	0.175325	0.121212
K00205	0.267565	0.268734	0.186394	0.0018315	0.308178	1.5234	0.551481	0.919701	0.234366	1.46847	0.410286	0.239376
K00207	0	0	0	0.0121212	0	0	0	0	0	0	0	0
K00208	12.4194	18.2042	9.24241	4.03984	10.8771	9.34516	8.48085	10.7182	10.9029	13.2303	10.3193	13.6729
K00209	1.42329	2.51365	2.38142	1.10681	1.0905	0.596688	0.009251	0.829978	12.641	0.996448	0.846618	0.691013
K00215	14.9574	15.6286	11.8675	8.12082	14.7152	18.8172	14.4359	13.0887	16.0657	15.254	11.725	18.3708
K00216	0	0.171352	0.00401606	0.0107095	0	0.00401606	0.548862	0.00535475	0.0321285	0	0	0.0722892
K00219	0.733647	0.866545	0.71877	0.150498	0.584865	1.10279	1.11708	0.5369	0.524382	0.260333	0.667146	0.792353
K00220	0.258202	3.17328	0.112497	0	0.0060423	0	0.0521173	0.0456255	0.00217155	0.0151587	0.0674723	0.10885
K00226	5.19061	6.08633	4.58309	2.33054	4.60981	8.18196	7.59967	7.24614	5.00892	7.35513	2.94952	4.61034
K00228	0	0.155556	0.00222222	0	0	0.00333333	0.46	0.00222222	0.0233333	0	0.00222222	0.0511111
K00230	1.14894	0.95768	0.78236	0.257815	1.04586	0.704267	0.73761	0.611502	0.598346	0.441175	1.10157	1.21642
K00231	0.0777713	3.42084	0.206704	0.0925224	0.034756	0.191354	0.172966	0.0409123	0.245666	0.0833033	0.00291442	0.187077
K00232	0	0	0	0	0.0353191	0.0469344	0.0230643	0.0570761	0.21778	0.175101	0.169436	0.0931294
K00234	0.209447	0.454744	0.174343	0.0363003	0.168681	0.232691	0.00126935	0.00126935	0.130365	0.00253871	0.169434	0.303849
K00235	0.196381	0.270139	0.100898	0.0379374	0.0675949	0.0870647	0.00574713	0.00248756	0.0273632	0	0.0646766	0.0700377
K00236	0.0481696	0.0231214	0	0.0115607	0	0	0	0	0	0	0	0
K00237	0.0426829	0.0284553	0.00406504	0.00813008	0	0	0.00406504	0	0	0.00406504	0	0
K00239	31.2011	37.5291	21.6344	17.5109	30.7256	38.286	29.3698	34.6637	28.1847	40.1794	19.3151	27.7763
K00240	15.8252	16.2725	9.82484	10.0721	16.1785	21.0868	14.1975	18.448	13.0593	20.5332	10.3977	12.4819
K00241	10.1104	12.1411	7.28001	4.95209	8.38767	13.4331	9.31606	12.2551	8.17736	13.5142	6.60566	8.13522
K00242	0.018018	0.330941	0.012012	0.0185676	0.0169211	0.089872	0.449331	0.0025641	0.102702	0.018018	0.0103359	0.119009
K00243	5.03774	5.62423	4.56447	7.16893	5.57876	7.15777	5.29021	5.77864	5.56281	5.19522	3.35977	5.07076
K00244	9.26605	7.2203	4.38897	2.43395	8.05612	11.2902	5.30947	5.90027	5.16578	3.42705	5.40286	6.91174
K00245	1.47601	1.5627	1.26554	0.427189	1.56826	1.83725	0.972974	0.639367	1.02338	0.409036	0.891509	2.17987
K00246	1.49732	1.14822	1.09279	0.564962	1.9044	1.16254	0.633913	0.432886	0.937666	0.450028	0.736086	1.86641
K00247	0.00268817	0.0780029	0.0268817	0.00569801	0.0571999	0.0216662	0.025641	0.0860215	0.0591398	0.00268817	0.14372	0.0403226
K00248	6.32044	2.98058	7.45218	14.2802	5.7482	14.2322	9.85121	8.54687	6.21886	10.5095	3.18269	4.98678
K00249	0.112218	0.352266	0.0275667	0.0244499	0.0114478	0.0523222	0.00162999	0.0136767	0.00344533	0.0450579	0.0781057	0.0206259
K00253	0.0157164	0.0595685	0.02393	0	0.0443038	0.062845	0.0151515	0.0166667	0.0479629	0.0227273	0.0831281	0.0728975
K00254	5.73907	11.0303	4.16727	1.85346	4.97045	8.43914	6.44913	8.02646	4.69489	8.12133	3.04877	5.33379
K00255	0.0672854	0.0711524	0.0224285	0.0394432	0	0	0.00154679	0	0	0	0	0
K00259	5.386	5.58205	3.72593	1.14194	4.08505	3.94082	2.67042	4.41195	7.31859	5.50346	3.64773	6.21621
K00260	1.14444	0.357193	1.07225	0.240388	0.961717	1.83929	1.18367	0.272631	0.390372	1.8219	0.894321	0.794075
K00261	0.274399	0.41635	0.122081	0.0915287	0.508137	0.238005	0.077279	0.366936	0.714515	0.375962	0.593199	1.70823
K00262	32.4927	30.7795	21.9747	15.7047	30.9475	42.6526	32.5001	34.4179	32.2746	36.4569	20.7214	32.6322
K00263	0.356979	0	0.694936	0.398461	0.284907	0.0590581	0	0.205118	4.78441	0.243651	0.223971	0.00948325
K00264	0	0	0	0	0.0250621	0.00989723	0.00681081	0.0250621	0.0822643	0.0231999	0.046348	0.0182513
K00265	21.7301	19.5294	12.7337	4.6656	17.63	22.093	10.1893	13.8893	12.9887	13.9591	14.0424	23.3139
K00266	30.9502	21.1249	21.2742	14.9	29.5477	32.1608	25.3264	29.6693	25.8497	29.7809	21.8782	33.2452
K00275	0.0314074	2.78842	0.0830745	0.00310078	0.0560438	0.12782	0.471284	0.115823	0.0449929	0.0248062	0.145893	0.326849
K00276	0.000512821	0.00102564	0.000512821	0.0025641	0.00461538	0	0.67525	0.000512821	0.0224831	0.00461538	0	0.071309
K00278	15.6128	17.6456	10.3535	4.5916	14.6634	16.3115	13.287	14.8107	12.2149	18.9758	12.5447	18.0784
K00281	17.815	14.8062	13.6418	3.9768	13.631	30.9802	23.7546	25.4453	13.9302	32.0004	9.63563	12.0041
K00282	4.49146	3.64547	2.67796	1.23349	4.21304	5.16752	6.39699	3.98748	2.6303	5.94732	5.23907	6.42214
K00283	5.91268	4.25475	3.26333	1.4455	4.75396	5.7861	6.69766	3.3237	3.51808	7.27377	6.49212	7.83878
K00284	0.0772368	0.0153896	0.00340846	0.00237248	0.0420328	0.101093	0.00650857	0.0229735	0.0201346	0.0118624	0.00266117	0.0766909
K00285	0	0.25875	0.000769823	0.00791268	0	0.00933319	0.495925	0.0015873	0.0200154	0.00307929	0	0.0787126
K00286	11.2732	12.2671	8.80858	7.50067	11.1422	13.2669	12.399	8.52227	12.086	9.65797	8.37754	12.5868
K00287	11.6035	11.6795	9.08971	7.15985	12.4655	15.4284	11.5496	11.9422	12.6163	13.3321	9.31293	12.7152
K00288	0.483577	0.0339845	0.0177515	0	0.0714815	0.0869948	0.0517078	0.103046	0.0386995	0.0920031	0.0427036	0.152651
K00289	0.084312	0.328591	0.0203252	0.00823045	0.0710383	0.00813008	0.0346195	0.0437496	0.00813008	0.0368519	0.128618	0.00609756
K00290	12.3171	15.249	8.76369	5.10328	13.2298	14.5073	12.0295	11.0984	12.2668	12.102	7.10159	14.5048
K00294	7.38282	4.13152	5.90513	1.10652	5.95142	14.546	9.46902	13.3386	4.76342	12.6592	5.08686	4.12127
K00297	10.142	9.5563	8.85108	3.61479	10.7185	15.1081	14.1072	9.79339	9.01746	10.8431	7.97667	11.507
K00298	0.183457	0.0536758	0.71905	0.0417826	0.506946	1.41649	1.0344	1.51107	0.780049	0.506671	1.44279	1.24124
K00299	0	0.140625	0.00880556	0.00694444	0	0.0301418	1.00236	0.00886525	0.0261155	0	0	0.048648
K00302	0.0538259	0.182388	0.136755	0.0143179	0.0662782	0.143214	0.181	0.116777	0.124361	0.105136	0.0540842	0.0969372
K00303	0.408457	0.338933	0.681498	0.0360249	0.476047	1.39044	1.47662	0.208213	0.525048	0.802106	0.649314	0.495784
K00311	0.0727049	0.184888	0.0339817	0.0266168	0.0374398	0.0390013	0	0.00203874	0.0305379	0	0.0207827	0.0533256
K00313	1.96242	2.3744	0.306525	0.179662	1.35118	0.151046	1.09434	0.576678	0.897532	1.806	2.90882	1.58587
K00318	0.119382	0.176024	0.0618456	0.0183463	0.184548	0.399647	0.172118	0.236742	0.537649	0.295613	0.113491	0.945126
K00319	0.153382	0.125604	0.0833333	0	0.186135	0.730676	0.243961	0.450483	0.057971	0.87171	0.155797	0.123188
K00320	0.139148	0.0986501	0.0799585	0.00623053	0.216103	0.638629	0.258567	0.376947	0.0747664	0.765231	0.17134	0.122534
K00322	0	0.225553	0.00499643	0.00642398	0.000713776	0.00142755	0.606709	0.00713776	0.0214133	0.0107066	0	0.0913633
K00323	0.048883	0.0378433	0.00919604	0.0161031	0	0	0	0.00161031	0	0	0	0.00275482
K00324	0.8861	4.72541	1.58782	0.0310968	0.417044	0.141562	0.701175	0.481294	0.589371	0.425995	0.56169	0.994744
K00325	0.773446	3.50567	2.13663	0.0361872	0.457925	0.165364	0.77821	0.605387	0.488596	0.566903	0.693103	0.940183
K00327	0	0	0	0	0	0.0137255	0.00588235	0.00392157	0.0235294	0.0117647	0.0137255	0.00196078
K00330	5.68447	9.00385	4.51273	2.14369	6.07567	7.37551	4.83138	5.91029	4.68598	6.52383	4.34037	6.97737
K00331	6.23271	9.62137	4.59869	2.87198	5.79627	6.75588	6.7929	6.364	5.85043	8.24798	3.95781	5.83271
K00332	0.178882	3.11631	0.274536	0.0875385	0.553002	0.511359	0.259881	0.13446	0.0689466	0.11159	0.347463	0.545209
K00333	1.45449	4.33073	1.25456	0.139255	1.41963	1.39682	0.381798	0.452694	0.484733	0.664941	0.912639	1.80668
K00334	3.27748	5.12438	2.3094	0.981848	2.86658	3.26332	2.07695	2.04338	5.16426	3.1462	2.92218	3.97088
K00335	4.92663	6.61764	3.51801	0.873649	5.08365	6.28872	3.97596	3.42691	3.5019	4.98526	5.74097	11.3657
K00336	4.42124	6.85801	4.26268	1.00803	4.62692	4.59748	3.55758	2.02512	10.0501	4.26	4.76548	8.84472
K00337	7.22207	11.0651	5.57973	2.94177	6.89477	7.21146	6.82057	7.93222	6.86647	11.2334	5.76416	8.02036
K00338	4.8853	7.74958	3.60812	2.31228	5.07642	5.28254	4.26264	5.3969	4.06471	6.19049	3.15689	4.79108
K00339	3.61014	7.14025	2.43316	2.06037	3.21165	3.96444	3.25538	3.66	2.75316	3.30327	3.57596	3.45626
K00340	2.78707	4.50244	1.96124	1.67288	2.32927	1.63654	1.33849	1.85132	1.78278	2.18429	2.05297	2.12603
K00341	8.79955	13.0803	5.55035	3.92827	7.53487	9.34989	8.22285	8.46808	7.87828	13.0617	6.5546	8.95498
K00342	8.67978	13.6009	6.41183	3.62094	8.06495	8.3306	6.95154	8.13615	6.56226	10.6748	5.13808	8.28375
K00343	6.39396	9.53123	5.60495	2.79322	6.25323	6.03781	4.73359	5.98589	5.16497	7.5247	3.97189	5.1689
K00344	0.119414	0.88418	0.161456	0.00733916	0.410364	0.337484	1.22294	0.267029	0.165728	0.14789	0.133642	0.372187
K00346	9.1044	8.081	7.05722	2.75076	8.03806	12.0465	9.70233	13.1072	7.02437	14.0611	6.16918	6.91274
K00347	9.60837	8.51534	7.19705	3.89571	8.24243	13.02	11.039	12.7615	7.73333	14.7156	6.17174	8.25605
K00348	6.15604	5.11175	4.70058	2.60968	5.38881	7.59495	6.24176	8.22205	4.80534	8.83353	4.30623	5.17948
K00349	8.38668	7.61826	6.65356	2.89938	6.45303	12.0534	9.23097	12.0175	7.124	12.8861	5.41537	6.46274
K00350	7.20763	6.07765	5.29901	3.20788	5.83598	8.63748	7.2405	9.68411	5.9151	10.2465	4.05468	5.58543
K00351	11.2193	11.2912	8.59553	4.3627	9.65498	16.1784	13.744	14.8623	10.1044	17.649	6.52673	9.32445
K00354	0.427111	0.0794865	1.95985	6.91529	0.889149	1.76697	0.34778	0.305817	4.57517	0.67373	0.32696	0.358935
K00355	0.157499	0.166312	1.44628	5.5541	0.653009	1.83133	0.403928	0.230832	1.08437	0.455473	0.255825	0.390811
K00362	0.781498	0.581305	1.87084	5.47666	1.17154	3.15662	2.24543	0.359715	1.70257	1.00295	0.943803	1.10052
K00363	0	0.134557	0	0	0	0.00917431	0.425076	0	0.0030581	0.0030581	0	0.0733945
K00364	1.23829	2.13698	1.15579	0.104029	0.605294	0.669053	1.45787	0.571435	1.07332	1.81834	0.72597	1.22161
K00366	0.583187	0.0836935	1.76461	6.53648	0.72834	1.62813	0.328669	0.249739	1.31777	0.429885	0.350277	0.748984
K00367	0.00198413	0	0.00396825	0	0.0119048	0	0	0	0	0	0.031746	0
K00368	0	0.162903	0.00441781	0.0179721	0	0.013325	0.0702025	0	0	0	0	0.0109299
K00370	0	0.18211	0.00213675	0.00267094	0	0.00755239	0.502671	0.00160256	0.0194979	0.00320513	0.00106838	0.0614316
K00371	0	0.149515	0.000647249	0.00194175	0	0.002589	0.431715	0	0.0174757	0	0.0012945	0.0673139
K00373	0	0.23422	0	0.00421941	0.00281294	0	0.983826	0	0.0201149	0	0	0.10517
K00374	0.068903	0.211259	0.0734474	0.00636607	0.0430675	0.185106	1.00716	0.0524045	0.0804971	0.0253831	0.0513502	0.228527
K00375	2.85427	1.48946	1.43139	0.484147	2.59683	3.56573	2.45314	2.94815	1.63855	1.79438	1.38842	2.24817
K00380	0.028238	2.76059	0.0604419	0.00863468	0.060307	0.0779094	0.616111	0.000555556	0.0457164	0.00393602	0.0263158	0.35221
K00381	0	0.21833	0.00350263	0.00642148	0	0.00116754	0.614127	0	0.020432	0.00175131	0	0.0899008
K00382	14.6121	14.9061	8.72161	4.92327	11.5298	18.218	17.642	14.3737	10.2479	19.1727	11.5123	15.6747
K00383	0.0295427	0.366075	0.0595617	0.00665845	0.0387434	0.131626	1.20077	0.0257609	0.103422	0.0475603	0.11255	0.261176
K00384	23.3408	26.5993	21.5465	15.1606	22.9937	29.1857	29.1196	25.3505	32.5216	27.8529	17.7483	27.34
K00385	0.573079	0.0453547	0.174809	0.0241525	0.325561	1.35146	0.556852	0.755374	0.302425	0.181622	0.216443	0.479405
K00389	0	0.183908	0.00574713	0.0114943	0	0.00862069	0.422414	0.00287356	0.0201149	0	0.00574713	0.0689655
K00390	4.42271	3.12986	3.11654	0.378617	4.20319	5.98641	2.932	4.0797	3.60288	3.45314	2.78593	3.17511
K00392	0.469307	0.319823	0.336215	0.0519771	0.499459	0.810658	0.516765	0.447954	0.415384	0.350772	0.440972	0.457376
K00394	0.129008	0.0665076	0.197124	0.0140094	0.0987313	0.341448	0.362589	0.021433	0.156622	0.0618503	0.120665	0.0752226
K00395	0.0442482	0.0748664	0.172564	0	0.0265192	0.139442	0.163654	0.0142539	0.10548	0.0300308	0.0534136	0.0315537
K00399	1.59274	0.630351	0.981972	0.0837996	1.07815	1.60784	0.78751	0.830414	0.696879	1.33419	0.826146	1.58955
K00400	1.10862	0.54752	0.692186	0.0633921	0.75295	1.82661	0.878136	1.43546	0.470278	1.96238	0.844835	1.04755
K00401	1.15177	0.579936	0.717998	0.0445946	0.758271	1.41278	0.543382	0.813428	0.343583	1.04217	0.51511	0.90293
K00402	0.581019	0.388083	0.293162	0.00900901	0.365953	0.926798	0.323694	0.724907	0.280945	0.840153	0.429404	0.566142
K00404	0.381432	1.03997	0.658132	0.13857	0.615406	0.940755	0.269824	0.31927	0.454091	0.168347	0.17007	1.11334
K00405	0.310893	0.691254	0.559675	0.13229	0.541582	0.742817	0.124674	0.231132	0.468093	0.20375	0.119568	0.975973
K00406	0.390983	0.492706	0.43003	0.0958564	0.664296	0.748165	0.0505008	0.168808	0.373911	0.109687	0.0609717	1.04158
K00407	0.237055	0.379517	0.382807	0.0425273	0.367248	0.549986	0.110645	0.204266	0.306738	0.117803	0.0554643	0.61505
K00411	0.352859	0.581768	0.393182	0.128091	0.68276	0.67944	0.0992698	0.130322	0.248016	0.128945	0.12012	0.926095
K00412	0.326674	0.679317	0.480366	0.143201	1.19687	1.29661	0.819765	0.490134	0.53969	0.491411	0.461134	1.42102
K00413	0.422643	0.592951	0.420119	0.108167	0.741358	0.704556	0.124172	0.190906	0.261062	0.11238	0.0946279	1.00142
K00414	0.0850622	0.0733057	0.0297372	0.0297372	0	0.000691563	0.00345781	0.00138313	0.00414938	0.00138313	0	0.00207469
K00415	0.154431	0.11976	0.0545574	0.0503409	0	0.0086502	0	0	0.0018482	0.00450942	0	0
K00416	0.184818	0.237624	0.0858086	0.0627063	0	0	0.00660066	0	0	0	0	0
K00422	0	0	0	0	0.0306852	0.00157604	0.00426422	0.0074163	0.0579387	0.100072	0.122877	0.0768512
K00425	9.50289	11.1654	8.00613	3.55555	8.26339	13.906	12.7465	12.9231	7.23681	12.8439	6.52495	7.54006
K00426	8.79123	9.41304	6.28692	4.28189	7.06719	13.074	9.68617	11.3056	6.487	11.2698	5.04857	6.57699
K00427	0	0.225242	0.00301932	0.0108696	0.00362319	0.013285	0.562198	0	0.0320048	0	0.00120773	0.0978261
K00428	3.96565	3.28226	2.99378	2.33493	3.42993	4.0631	2.77483	2.39386	2.8369	2.52544	1.58989	3.277
K00430	0	0	0.0244161	0.0201699	0.100817	0.026564	0.0266573	0.124358	0.226739	0.194059	0.18694	0.111823
K00432	0.566596	0.222879	0.966261	0.31148	0.427427	0.357344	0.660818	0.650463	3.07511	0.42699	0.808331	0.616895
K00433	0.269915	0.230715	0.174305	0.164798	0.326989	0.253098	0.104979	0.144615	0.0820675	0.14797	0.155752	0.142632
K00434	0	0	0	0	0.0131579	0.0175439	0.00877193	0.0307018	0.0219298	0.0219298	0.0482456	0.0241228
K00437	0.0442197	0.0291059	0.0628111	0.00816815	0.0399846	0.0766176	0.103946	0.0192623	0.0599066	0.0189109	0.0948972	0.0388566
K00440	0.115764	0.124706	0.0755337	0.00164204	0.127258	0.695402	0.206076	0.521346	0.116326	0.826763	0.169951	0.126437
K00441	0.725827	0.299872	0.657755	0.139483	0.407325	1.76427	0.645157	1.50686	0.380747	1.5566	0.499281	0.592726
K00442	0.130802	0.111814	0.0843882	0.0105485	0.160338	0.71097	0.223629	0.445148	0.124473	0.664557	0.158228	0.101266
K00443	0.173861	0.0815348	0.0431655	0	0.193046	0.73741	0.231415	0.50728	0.0863309	0.737925	0.222284	0.117506
K00446	0	0	0	0	0	0	0.00275482	0	0	0.0275482	0	0
K00449	0	0	0	0	0	0.00589971	0	0	0.0929204	0	0.00294985	0.060472
K00454	0	0	0	0	0.00447427	0.0306691	0.0219375	0.020202	0.0125551	0.0660972	0.0670327	0.038316
K00455	0	0.142019	0	0.00234742	0.00469484	0.00352113	0.580986	0	0.0152582	0.00234742	0	0.0915493
K00459	4.54325	7.20131	5.4154	5.9225	4.81283	5.87297	2.56095	3.75549	4.36064	2.47739	3.67536	5.74012
K00475	0	0	0	0	0.0235988	0.000983284	0	0.00393314	0.0619469	0.0570305	0.0678466	0.0167158
K00477	0.109127	0.125	0.0228175	0.031746	0	0	0	0	0	0	0	0
K00480	0.12037	0	0.00694444	0.00462963	0.00925926	0.0625	0	0	0.00231481	0	0.134259	0.00694444
K00483	0.00127959	0.153551	0.00127959	0.00639795	0	0.00511836	0.56238	0	0.0134357	0.00255918	0	0.081254
K00484	0	0.0680272	0	0	0	0	0.0408163	0	0	0	0	0
K00485	0	0.00203874	0	0	0	0	0.87156	0	0.00509684	0	0	0.103976
K00487	0	0	0	0	0.0944303	0.0434783	0.0401845	0.0727621	0.2879	0.186346	0.258206	0.107324
K00518	0	0	0.00374532	0	0	0.0486891	0	0	0	0	0	0
K00520	0.05	0.00416667	0.0541667	0.05	0.0625	0.0208333	0	0.00833333	0.00416667	0.0208333	0.0208333	0.0291667
K00521	0.00261438	0.0300654	0.0248366	0	0.00653595	0.0169935	0	0	0.00392157	0	0.0248366	0.0496732
K00522	0.429593	0.618675	0.380773	0.393484	0.297531	0.351541	0.248004	0.410157	0.165592	0.150055	0.2609	0.319485
K00524	0.0553537	0	0	0.0639881	0.00269624	0.083301	0	0.00238949	0.0298686	0.0015015	0	0.0015015
K00525	22.5722	27.9787	25.0147	11.8973	33.8684	35.3924	47.4252	49.8198	37.699	33.0514	21.1095	34.0382
K00526	2.30521	6.01991	5.25899	4.90187	2.67869	4.66194	23.9243	1.41883	6.63194	1.56074	1.88445	2.88088
K00527	0.893633	0.381757	1.20277	0.25998	0.683394	2.80716	0.321539	0.680601	0.752269	0.864569	0.671022	0.794513
K00528	10.9328	7.54805	6.57051	2.13371	9.37044	12.7021	13.2813	10.4396	11.3372	14.2847	7.68544	12.0603
K00529	0.266742	0.129676	0.00581879	0	0.000831255	0.00415628	0.600166	0	0.0166251	0.0241856	0	0.158714
K00532	0.0413223	0	0	0	0.00550964	0.00275482	0.00550964	0	0.23416	0	0	0.0881543
K00533	0.0552718	0.0457773	0.0663825	0.0292259	0.0283368	0.276822	0.147661	0.0531852	0.0236564	0.0330996	0.0272347	0.0394615
K00534	0.56572	0.260198	0.312599	0.172273	0.417117	0.11563	0.0683163	0.121445	0.171717	0.125889	0.282964	0.284702
K00537	2.7143	5.83948	3.44244	3.07695	3.6481	5.28722	4.57939	3.05569	3.73322	2.18023	2.5729	5.33455
K00545	0.011396	0.0128205	0	0.00712251	0	0	0	0	0	0	0	0
K00547	0.288662	0.175106	0.260938	0.119261	0.148947	0.372706	0.688477	0.207298	0.127496	0.0800902	0.177008	0.212704
K00548	17.0315	13.7027	14.5705	7.24884	18.1447	25.7528	23.3	14.7923	25.0253	18.3763	12.51	16.9504
K00549	1.3593	2.02528	2.19977	0.213207	1.59559	3.4255	3.9053	3.04514	0.927543	1.35878	0.671346	2.18664
K00554	20.543	23.9659	18.3588	7.60189	20.1422	22.1757	21.3674	21.7001	19.9286	26.6113	16.0933	21.7288
K00555	0.773894	0.389839	0.392545	0.0127504	0.678062	1.25863	0.442396	0.736964	0.32001	1.01226	0.521109	0.653593
K00556	0.794258	1.19854	1.10078	0.248252	0.874947	1.33736	2.84555	1.33349	1.08202	1.3971	0.336948	1.16973
K00557	0.507489	1.06683	0.527796	0.0896968	0.480174	0.726743	0.823992	0.305245	0.473584	0.149446	0.280722	1.41668
K00558	35.8949	42.1358	39.7877	21.5593	67.7991	43.4282	30.9704	37.1654	39.3757	38.8294	32.7992	43.259
K00560	18.8284	15.6889	18.3138	10.8895	27.652	29.3862	24.5538	39.0186	19.9818	23.6596	24.3948	28.0203
K00561	3.17789	2.69505	5.05897	0.77941	6.15523	4.59897	5.86936	3.66557	3.63117	2.65775	4.33757	5.2132
K00563	3.83176	2.85806	4.93685	8.65893	5.5028	9.19464	3.92369	4.6415	4.21572	4.71696	3.44958	5.31156
K00564	0.951523	2.36862	1.30834	0.370561	1.45633	0.839857	1.31101	0.851746	3.66354	0.762235	1.15114	1.21856
K00565	0.00574713	0.0316092	0.0114943	0	0.00574713	0	0	0	0.0114943	0	0.00862069	0.0114943
K00566	26.4103	30.0879	25.1366	25.1767	30.9342	33.4938	25.7805	24.9979	32.3747	30.2468	18.0917	28.471
K00567	16.9863	17.6787	14.2657	4.3548	15.943	18.1058	12.9458	18.2615	13.0564	20.378	12.3678	16.9475
K00568	6.73143	5.3599	6.2049	2.6117	7.4942	8.25302	5.60685	8.09463	8.39229	9.38559	3.58899	4.24171
K00570	0.0144144	0.0950237	0.0417567	0.0698593	0.085147	0.0328938	0.303609	0.0581539	0.0434006	0.0030303	0.0605504	0.0108016
K00571	17.7679	19.7129	16.6507	5.35939	18.851	17.4849	9.79412	16.2941	18.0774	17.1376	12.2879	19.0184
K00573	0.489641	1.48328	1.32522	0.132562	0.988578	1.18838	1.01527	0.449688	0.63259	0.324408	0.4357	1.5921
K00574	0.147421	1.20679	0.339609	0.247409	0.241707	0.61755	0.836843	0.218643	0.232496	0.181006	0.14062	0.638787
K00575	2.48938	2.38295	3.56521	0.746212	2.24586	1.12656	0.840926	0.809027	8.4297	1.74036	2.4991	3.1277
K00577	0.126918	0.126918	0.0543933	0.0027894	0.097629	0.69735	0.239888	0.440725	0.0796057	0.78515	0.174445	0.108787
K00578	0.130303	0.0545455	0.0363636	0	0.106061	0.569697	0.121212	0.312121	0.069697	0.624242	0.112121	0.0636364
K00579	0.148831	0.0639606	0.0897909	0.0110701	0.113161	0.667897	0.204182	0.389914	0.0848708	0.634686	0.124231	0.0762608
K00580	0.115385	0.0641026	0.0498575	0	0.125356	0.679487	0.155271	0.343305	0.0826211	0.535613	0.145299	0.121083
K00581	0.116041	0.0716724	0.0546075	0	0.0989761	0.480091	0.263936	0.450512	0.0671217	0.653015	0.118316	0.0978385
K00582	0.0772947	0.0628019	0.0338164	0	0.0483092	0.371981	0.0821256	0.396135	0.0531401	0.323671	0.057971	0.0289855
K00583	0.0481928	0.0843373	0.0401606	0	0.0763052	0.449799	0.164659	0.365462	0.0562249	0.35743	0.124498	0.0562249
K00584	0.119276	0.104366	0.029819	0.00532481	0.178914	0.612354	0.237487	0.41853	0.0958466	0.619808	0.118211	0.123536
K00588	6.93364	5.07823	4.28343	2.60199	6.45079	7.40468	5.43339	7.7573	4.98766	9.29331	5.04876	6.85031
K00590	0.0126002	0.0103093	0.0148912	0	0.0309278	0.0137457	0	0.021764	0.0286369	0.00603627	0.0103093	0.0870561
K00595	3.50123	3.44261	2.99291	0.63713	3.91883	6.17537	4.74079	3.63557	3.08949	3.30643	2.89056	4.5728
K00598	0.243713	0.326813	0.135611	0.102994	0.332122	0.279643	0.653189	0.189723	0.224545	0.0811569	0.190738	0.312663
K00600	26.9618	27.788	23.0656	10.5933	27.7045	35.9027	26.2548	32.7842	24.4063	34.7291	20.866	29.0294
K00602	24.7019	21.402	18.0036	13.7821	25.1085	31.2884	22.8962	24.6233	26.7491	28.5634	19.0342	25.8124
K00603	0.960122	0.648768	0.884843	0.203024	1.35504	1.7142	1.89571	1.46055	1.21427	1.25079	1.98375	2.05621
K00604	17.851	25.0643	15.7587	9.20947	20.829	20.3333	15.156	15.6174	20.1918	18.4434	17.7525	23.2704
K00605	11.2831	9.7649	6.78289	4.17189	10.4501	15.7868	14.3875	14.6987	8.83556	16.6038	9.36914	13.0004
K00606	9.94791	12.4161	6.82552	3.95517	8.6895	12.1717	9.83789	11.345	8.05045	12.3157	7.18734	8.96793
K00608	0	0	0	0.0576324	0	0	0	0	0	0	0	0
K00609	19.2583	19.0549	13.2461	8.24641	18.2047	26.8567	22.4435	22.6463	19.4226	25.6758	14.0776	21.778
K00610	8.57608	5.53058	4.69838	2.39569	7.58321	13.2017	8.04439	11.8826	6.15824	12.2592	7.10598	6.70802
K00611	11.2	10.5659	8.89397	5.82139	10.751	13.0607	12.1857	10.3829	15.5284	8.89971	8.37495	12.9593
K00612	0.573225	1.05796	0.165402	0.0767131	0.376938	0.51656	0.00875695	0.764508	0.612842	0.47402	1.0137	0.644819
K00613	0.064959	0.0280204	0.00410256	0	0.0600914	0.0216669	0.0454608	0.087181	0.00580178	0.0354567	0.0799559	0.00493827
K00615	40.7568	37.8045	32.8978	19.3077	41.3979	59.7745	53.5516	44.4367	41.2843	45.2101	33.554	51.1652
K00616	4.04	4.4527	4.94989	1.59492	4.54284	8.4816	5.69525	5.84987	11.0749	4.67765	2.67584	5.24319
K00619	0.982974	0.605201	0.322138	0.493293	0.571906	0.948136	0.487733	0.122844	0.234965	0.333473	0.255983	0.322306
K00620	9.23169	8.13769	5.16805	1.69149	8.09626	10.5282	9.48967	6.91587	13.0594	7.69019	6.48563	11.3375
K00621	0	0.0185185	0.0185185	0.00416667	0.00416667	0	0	0.0291005	0.0153108	0	0	0
K00622	0.0109462	0.0429217	0.0211793	0	0.0397918	0.00724011	0	0	0.00724011	0.0114386	0.041231	0.087883
K00624	0.0264809	0.0354678	0.00792998	0.0226359	0	0	0	0.000816993	0	0	0	0
K00625	14.1228	11.5925	9.71561	8.6374	15.1816	16.9644	12.1434	12.4404	13.5008	10.8905	10.6187	14.4069
K00626	5.89645	2.72938	5.51429	6.45526	6.2964	10.6251	9.2959	3.6853	11.6836	5.94204	3.55179	4.8338
K00627	0.65773	2.15875	0.328929	0.0411887	0.647461	1.06437	2.69801	0.775931	0.469298	1.04746	0.81258	0.849802
K00631	0.0150388	0.682043	0.113551	0.0623595	0.108371	0.105371	0.837915	0.0885633	0.260161	0.0640577	0.297071	0.21581
K00632	0.0116826	0.640321	0.0599412	0.0308137	0.0094438	0.176768	1.21931	0.0578438	0.0970005	0.0930052	0.0256315	0.191598
K00633	1.88824	4.49841	1.81304	3.5654	2.16248	1.76574	0.689031	1.57316	4.64941	1.84985	1.97699	2.80428
K00634	3.00099	0.915403	1.79689	0.269013	2.92821	3.98128	3.36514	1.88046	1.53415	2.69269	2.20933	2.55652
K00638	2.14294	2.02114	2.45389	1.72053	2.90511	2.53948	1.39691	1.68194	2.56636	2.09593	1.30355	2.16007
K00639	16.5122	20.4583	13.0881	4.61545	14.152	29.4317	26.4073	30.5987	15.9425	35.7086	11.2148	15.6402
K00640	17.1128	15.5715	11.4847	5.20323	16.4477	17.8476	16.3457	14.2952	13.7851	15.4507	12.3767	16.8476
K00641	4.34123	6.39193	3.01089	0.659781	2.73645	4.16844	3.67989	2.79556	6.77903	6.17371	3.50908	4.16925
K00645	17.7171	21.7303	15.3222	8.02011	18.202	20.8326	17.9058	19.2769	19.0795	20.6328	13.3204	18.4449
K00646	0.0117371	0.00625978	0.0211268	0.00312989	0.0485133	0.0125196	0	0.0242567	0.0657277	0.0156495	0.0101721	0.0312989
K00647	5.27776	5.58368	3.0854	1.44414	3.89072	4.34142	3.89421	3.63838	7.28551	5.58327	6.33762	4.77024
K00648	24.2677	33.1351	20.4979	10.6078	24.4344	25.0411	21.8488	26.3357	28.2298	27.7891	24.2785	24.7457
K00649	0	0.00497512	0	0.00746269	0	0	0	0	0	0	0	0
K00651	9.42257	7.13727	5.99562	3.84433	9.92254	12.0206	8.93438	8.17526	7.0928	7.12405	5.98435	10.2157
K00652	13.954	15.426	10.8445	9.18948	12.2921	15.6468	11.0035	13.4573	9.41633	17.0335	10.2395	13.7081
K00655	16.1021	19.8225	13.6415	7.72964	16.4547	15.8342	13.2827	13.57	16.2538	13.9543	12.7837	20.2266
K00656	24.4569	29.2358	24.9129	12.9748	31.7625	27.5394	26.9198	23.8754	29.7188	24.4173	23.6635	37.7948
K00657	3.92877	4.00276	2.95599	2.66533	3.9324	5.32324	6.39845	4.03787	4.12415	4.40132	2.82242	3.78765
K00658	0.317951	0.604907	0.317737	0.0520563	0.11705	0.259969	0.794266	0.107003	0.232432	0.0240192	0.124283	0.170239
K00660	0	0	0	0	0.29811	0.0664597	0.0672019	0.0868693	0.961755	0.862483	1.01763	0.456853
K00661	13.2497	14.7306	9.60958	4.92778	12.7355	19.1039	19.4424	17.6271	10.639	15.9743	13.6027	13.7782
K00662	0.108158	0.766123	0.68941	0.0609525	0.887126	2.60845	1.4053	0.363371	0.546474	1.27807	0.68008	0.716987
K00663	0.224194	0.553264	0.297687	0.0440508	0.58037	0.213511	0.0361905	0.299128	0.115426	0.361276	0.084153	0.835974
K00666	8.09303	9.44872	5.43807	4.00795	7.78202	14.9718	13.9164	7.06276	6.2418	7.61686	10.0463	9.90759
K00667	0	0	0	0	0	0	0	0	0	0.0030581	0	0
K00671	0.00178253	0.0659537	0.026738	0	0.0142602	0.0249554	0	0	0	0	0.0106952	0.00356506
K00672	0.253431	0.265048	0.100981	0.00112613	0.369022	1.47346	0.510679	0.892345	0.265864	1.28816	0.36259	0.268215
K00673	0	0.116908	0.00386473	0.0057971	0.00869565	0	0.436715	0	0.0057971	0.0057971	0	0.0618357
K00674	2.42395	4.40062	2.5477	0.483457	3.33233	4.20171	5.82833	4.49239	5.02841	6.92841	1.56797	4.59268
K00675	0.300299	0.211974	0.235639	0.182609	0.353207	0.299496	0.532333	0.181538	0.10575	0.269047	0.158175	0.38642
K00677	14.8161	16.562	11.5285	9.58479	13.4562	15.1199	11.7086	16.5711	14.5602	17.685	12.0472	12.0633
K00681	1.49746	0.892498	1.92809	0.93016	1.89572	2.27828	2.33654	0.820193	7.75526	1.39543	1.32912	1.23031
K00682	0.0997997	0.245445	0.132566	0.0172429	0.226712	0.626497	0.407365	0.176986	0.355123	0.14335	0.173084	0.15796
K00683	0.962192	0.0151898	0.84655	0.361969	0.372609	0.0919819	0.00854507	0.278229	4.19817	0.560682	0.226631	0.158248
K00684	1.36507	1.63711	1.65264	1.40964	2.76443	1.24739	1.38315	0.746131	1.38584	1.41271	0.387705	1.55619
K00687	0.00268817	0.00387597	0	0	0	0.0213178	0.542151	0.00532946	0.000968992	0.00537634	0.000968992	0
K00688	29.6759	23.3989	22.424	12.5232	32.1705	33.7857	21.1273	26.9503	30.996	24.3122	24.8161	36.1182
K00689	0.0115607	0	0.00385356	0	0	0.0115484	0	0	0	0.0423892	0.00385356	0.00192678
K00690	0.20084	1.33782	0.149418	0.00629603	0.288516	0.733703	0.835288	0.224354	0.0759433	0.216156	0.151185	0.356076
K00691	0.926844	4.03452	0.546148	0.215169	1.14837	1.53648	1.49129	0.747755	0.595053	1.09841	0.453668	1.19473
K00692	0.00925926	0	0	0	0	0	0	0	0	0	0	0
K00693	0	0	0	0	0	0	0	0.0181159	0.0398551	0.00724638	0	0
K00694	1.03819	0.959192	0.664942	0.422331	1.0636	2.35273	1.89033	1.23826	0.659378	0.566201	0.739173	1.16215
K00695	0	0	0.132058	0.1704	0.0343567	0.0592105	0.0497076	0.0935673	0.0986842	0.0972222	0.0826023	0.0409357
K00696	0	0	0	0	0.0617505	0.0281124	0.0060241	0.0484836	0.0160643	0.0341365	0.0180723	0.00200803
K00697	0	0.163696	0.00280702	0.00421053	0	0.00140351	0.515789	0.00140351	0.00280702	0	0.000701754	0.0463158
K00698	0.0205947	0.113968	0.0365895	0	0.0458571	0.0510484	0	0.00140647	0.0439484	0	0.0567081	0.0638235
K00699	0	0.00653595	0	0	0	0	0	0	0	0	0	0
K00700	24.7397	20.9754	16.9937	9.82735	24.7653	33.1849	25.1473	27.8944	16.6632	27.6013	14.3337	23.2982
K00702	2.82265	0.540129	0.79197	0.219742	3.06689	2.47606	0.411679	2.79562	1.42827	1.01403	1.46024	2.90612
K00703	21.5543	22.5805	14.7421	7.98084	19.2859	26.6694	22.6355	21.6483	23.4177	24.8694	16.1956	22.945
K00705	23.2111	20.7002	14.9348	9.5623	21.4752	25.5971	18.5466	22.1344	17.6649	26.6811	20.5481	29.5094
K00709	0.457853	7.78086	0.0181012	0.0514447	0.57707	0.751002	0.0371304	0.522991	0.0365479	0.155323	0.976666	0.581385
K00710	0.00266667	0.0106667	0.016	0	0.008	0.00533333	0	0	0.008	0	0.016	0.032
K00712	0.00842346	0.0455975	0.0366806	0	0.0199812	0.00375229	0.279642	0.00151515	0.00149142	0.00137174	0.000757576	0.00856152
K00713	0.0854554	0.466581	0.309433	0.100286	0.238383	0.0524867	0.852534	0.138837	0.0463788	0.352751	0.372581	0.618327
K00720	0.0421939	0.0155039	0.0559751	0.00559584	0.00516796	0.0691201	0.0609291	0.00689061	0.0273207	0.0189492	0.00989692	0.00904115
K00721	9.65669	7.57294	7.71775	3.52563	7.75363	10.1599	6.83438	10.026	17.9245	11.4737	7.62447	9.18668
K00726	0.00929657	0.0887759	0.0192541	0	0.053466	0.0206508	0	0	0.0271168	0.00102881	0.0127135	0.0995064
K00728	1.34813	1.23227	1.37939	0.169796	2.11389	3.36105	3.11503	1.75168	1.94632	2.08939	1.41112	2.21886
K00729	0.0566941	0.0554376	0.0901605	0.0201536	0.0779355	0.212955	0.20789	0.109383	0.158112	0.150447	0.0566145	0.137273
K00737	0.117	0	0.0134469	0.105937	0.0837726	0.0214441	0.0087146	0.0108794	0.033144	0.0636987	0.163326	0.0372599
K00748	13.3355	18.8533	12.3292	10.3602	11.897	15.8	9.78937	11.2305	15.6129	14.9345	9.09261	16.2008
K00750	0.0714787	0.00799906	0.0647464	0.0277822	0.0770987	0	0	0.0338931	0.0556445	0.218309	0.0755288	0.060659
K00752	0.0383815	0.112594	0.14181	0.003663	0.0919065	0.258536	0.244482	0.0797623	0.0298103	0.034723	0.123869	0.0368323
K00754	3.875	2.95743	2.19854	0.6617	3.83596	6.80035	4.89402	7.71514	2.54803	6.168	3.26111	3.38257
K00756	6.86315	8.61416	4.80886	1.26039	8.65223	4.98739	4.71341	5.2947	5.63255	6.80613	8.63893	9.64556
K00757	8.43188	6.68589	7.71682	6.91531	7.79779	11.3749	8.84248	9.99144	16.0452	11.9805	5.62488	7.11841
K00758	2.02774	1.49879	3.38471	0.0288349	0.619069	0.0670725	0.700451	0.74904	0.885943	0.421747	0.744414	1.57097
K00759	9.67795	7.08643	8.3171	8.52512	10.0007	11.1732	6.01046	7.30132	10.712	8.79594	7.33502	10.3644
K00760	13.707	15.2615	9.76389	6.68024	12.2354	17.4657	15.8768	13.6882	13.4935	16.6265	11.0849	15.017
K00761	12.2859	9.69829	7.635	8.62718	10.7973	17.3787	15.8417	15.1503	10.3347	16.5978	9.56903	13.5282
K00762	18.4671	17.0978	11.6911	5.51653	17.1019	23.3272	19.998	18.0794	12.6452	20.6412	11.745	17.7014
K00763	15.1762	12.7301	13.4504	9.51637	15.4067	21.9724	16.8593	16.9986	15.9795	17.252	10.8501	16.2435
K00764	30.3127	28.1731	21.0337	14.1624	29.913	41.3265	31.6379	31.7759	26.9611	31.2555	20.3522	29.6093
K00765	13.6485	12.8936	8.20052	3.51897	12.3734	16.3596	15.3431	10.1697	13.9148	11.6069	9.31949	16.7223
K00766	6.61244	5.17542	5.60998	2.79031	6.28857	7.73092	5.64641	4.7259	4.70033	6.26527	5.24569	9.83132
K00767	10.6164	12.1501	7.37991	3.14511	9.55656	11.3934	8.72368	10.5702	8.94417	13.4404	7.40337	10.6722
K00768	4.61919	3.53337	3.826	6.0061	5.00073	6.62406	3.52949	4.23142	4.23245	4.39142	3.04511	4.26018
K00769	0.480202	1.39089	1.76978	0.0509815	1.13457	1.33901	1.50439	0.415453	0.748782	1.02185	0.769049	1.4111
K00772	2.35746	2.26914	1.1178	0.500296	2.17669	1.61771	0.713549	1.2692	1.74455	3.35195	2.75296	2.48435
K00773	22.7174	25.8847	21.885	9.93665	23.6635	24.9248	20.6775	24.1682	24.3036	27.2266	19.9354	29.3391
K00775	0.106771	0.0494644	0.0251172	0.048146	0.004329	0	0	0	0	0	0	0
K00782	4.8665	5.17914	4.96628	2.10494	4.32642	8.87574	6.67682	6.22934	4.05199	7.09538	2.90947	4.75615
K00783	12.6701	14.3536	11.8108	7.78703	13.7203	15.4228	13.1628	13.4692	11.6974	15.414	10.8403	15.6088
K00784	8.67102	9.57031	6.06719	3.65879	11.215	12.5177	10.5282	13.6305	8.3467	13.5144	6.05624	7.99841
K00787	0	0	0.0462725	0.0394173	0	0	0	0	0	0	0	0
K00788	18.3698	20.3486	15.2919	11.8121	18.8602	28.4086	17.9702	22.2531	18.6208	22.9345	12.3371	19.5967
K00789	33.2093	28.9618	25.1407	16.2349	32.5298	37.6662	25.7714	29.9732	33.3981	34.3182	23.8694	36.0403
K00790	25.4772	28.9136	22.1018	10.1569	26.6514	29.3924	25.5336	27.011	29.0727	29.2618	22.5465	30.8696
K00791	25.5321	29.434	21.7773	12.9016	24.343	29.7043	22.5681	26.7647	23.38	31.1516	20.7072	27.4814
K00793	11.3617	12.4545	10.2153	7.50663	9.70409	13.7112	10.1672	10.063	17.3733	13.5148	8.31769	11.1985
K00794	10.5317	11.314	8.64997	6.82698	9.0476	13.0879	9.69776	10.2283	12.8717	12.9436	7.54838	9.64022
K00795	2.02657	4.4195	1.32753	0.273645	1.37534	1.2843	0.765892	1.14835	1.04045	0.949006	1.08387	1.70624
K00796	12.783	14.5822	10.8474	8.00628	12.4604	17.8371	13.8098	13.0818	10.5797	15.5834	10.0398	15.0825
K00797	5.38011	3.10434	3.75499	4.46481	5.99502	4.64353	2.65215	2.96284	4.35745	4.45945	4.5569	6.00863
K00798	6.57204	5.72336	5.31622	3.09223	5.40216	7.98034	7.03877	7.44088	5.34777	8.40551	3.99898	6.1325
K00799	0.771589	4.56187	1.70861	0.0812325	0.344217	0.0789699	1.39527	0.326307	0.628335	0.226809	0.320918	0.906311
K00800	17.1299	15.7533	11.6548	10.0071	15.226	21.3096	18.9342	16.9163	16.9131	21.2037	12.4158	18.5199
K00801	0.394364	0.0599487	1.20776	0.32094	0.299865	0.146041	0.116433	0.207131	4.39247	0.681864	0.513351	0.583941
K00803	1.11097	0.404027	0.193517	0.114357	0.892337	3.90476	4.14605	1.54281	0.479112	1.47287	1.32373	1.7496
K00805	3.44754	2.59933	3.21941	5.25136	4.11444	6.44384	6.8718	3.00725	6.64107	3.34342	3.16789	4.83948
K00806	17.6182	19.8939	14.182	8.14246	17.1724	18.4629	14.7209	16.0134	17.9233	18.3745	13.5285	20.1426
K00808	0.303807	0.613462	0.874556	0.119797	1.05254	0.0375307	0.0455029	0.117279	0.873746	0.50259	0.796516	0.502583
K00809	5.98967	3.77476	5.48727	0.637448	4.79431	11.4375	7.22541	10.9037	3.62537	12.3882	3.99706	4.82648
K00812	18.8908	17.4707	14.8637	10.7879	17.0244	24.725	18.2463	19.7805	17.5336	23.8168	12.5245	15.4863
K00813	0	0.248665	0.000839631	0.00335852	0	0.00755668	0.584106	0.00167926	0.0218304	0.00167926	0.0989194	0.104954
K00814	0.0735383	0.275925	0.141707	0.00142755	0.100526	0.260171	0	0	0.102703	0	0.0999982	0.192852
K00815	0	0	0	0	0	0	0	0.0102041	0	0.00510204	0.00340136	0
K00817	12.2542	12.1989	7.48271	4.11334	10.6915	14.455	10.8496	9.4357	16.6527	9.61877	8.59854	13.8391
K00819	3.50889	2.37038	2.46632	0.401292	2.77506	7.49054	8.32432	5.69474	2.5039	5.96135	2.81588	1.5597
K00820	23.8852	21.1893	21.3501	12.5999	28.2831	28.0806	17.631	24.7656	25.9785	27.7844	22.5105	29.7423
K00821	16.9375	16.3272	11.5184	10.4665	17.665	19.4301	14.325	13.6122	15.1231	14.7051	10.1066	17.5359
K00823	0.186125	0.68765	0.59911	0.350781	0.621295	1.24509	1.82027	0.229289	0.46874	0.743164	0.548943	0.373899
K00824	0.462784	0.881341	1.06352	0.372985	0.960912	0.935511	0.322434	0.601774	0.753968	1.23819	0.882456	1.73193
K00826	16.6004	15.7605	10.5329	6.90594	16.0283	19.801	15.668	13.986	13.3006	14.6187	13.3616	16.2785
K00827	0	0	0.0884524	0.0944404	0	0	0	0	0	0	0	0
K00830	0.0286186	0.0534747	0.0898837	0.00169205	0.10763	0.439128	0.470848	0.0905686	0.17849	0.475031	0.219043	0.200068
K00831	16.8854	14.503	12.1489	5.10874	15.7571	25.7472	17.8846	21.3064	13.1282	23.5859	11.9663	18.9339
K00832	1.39742	0.750381	0.969319	0.628184	1.17238	1.21896	0.33088	0.780144	0.731034	0.405557	0.987479	0.933768
K00833	18.2754	16.9588	14.0563	9.10924	13.7233	20.0472	12.7672	16.3452	16.9268	20.667	11.012	15.7357
K00835	0	0.168262	0.00558214	0.00637959	0	0.0175439	0.613238	0.00318979	0.0167464	0.00478469	0	0.106061
K00836	0.674775	0.701702	0.747633	0.0236353	0.443358	0.650727	0.312217	0.310145	0.272938	0.466943	0.382526	0.576631
K00839	0	0.0251419	0.0145985	0.00162206	0	0.00243309	0.101379	0.0218978	0.0137875	0	0.0081103	0.00081103
K00840	0	0.126945	0.003276	0	0.000819001	0.001638	0.474201	0	0.01638	0.001638	0	0.0581491
K00841	0.563176	0.0860808	1.93125	3.98749	0.847023	1.25223	0.618859	0.283114	5.59267	0.54495	0.439711	0.31853
K00844	0.513717	0.267896	0.19329	0.634217	0.368842	0.922783	0.775557	0.21764	0.160465	0.598154	0.279264	0.528534
K00845	27.4124	27.3012	17.3934	11.5775	23.6324	27.8326	22.8419	24.7493	25.2961	32.137	20.0152	28.3071
K00847	20.2625	21.9672	15.5284	11.585	20.787	23.2438	16.9645	20.013	16.8873	18.9133	12.3999	16.9322
K00848	5.93942	5.88546	4.35257	4.29549	7.18049	6.87594	4.37778	6.236	7.5264	6.68079	4.65819	6.27891
K00849	15.6357	15.0195	12.269	10.8454	15.9167	21.7711	17.9295	18.6793	19.3289	19.8507	10.3794	14.4853
K00850	15.3109	15.3651	12.4389	12.9019	14.5418	23.3624	19.2441	19.2422	17.6219	18.4236	12.2164	14.7275
K00851	0.109272	0.21046	0.160171	0.85444	0.305497	0.595018	0.653078	0.301028	0.150589	0.0520782	0.155081	0.208504
K00852	3.26479	4.88702	2.25554	0.956074	3.78034	5.66817	4.39016	2.99538	5.9817	3.63349	2.76117	3.1735
K00853	0.730944	0.925982	0.459046	0.103093	0.9772	0.749048	1.54356	1.05861	0.882999	0.927432	1.01093	1.57709
K00854	11.2548	10.093	8.69467	7.89254	12.0834	20.3084	17.5413	10.5118	10.8322	10.8971	9.69713	14.5482
K00855	0.131509	0.298661	0.00689655	0.0091954	0.0660789	0.00344828	0.514943	0.0045977	0.0944852	0.0670856	0.0736175	0.112283
K00856	0.624015	0.543697	1.04445	0.138031	0.777206	0.442813	0.15131	0.438358	0.296564	0.225935	0.486033	0.472045
K00857	15.9564	9.97619	9.87396	6.61452	9.77863	12.69	9.33123	11.1809	14.5473	15.0489	8.12416	8.77401
K00858	14.1934	17.5573	10.8727	8.10331	14.2041	18.1148	15.3645	15.1653	15.4291	17.71	10.8508	16.5164
K00859	13.0368	14.0598	10.8274	8.83179	11.8739	16.2592	13.2005	12.844	13.2336	15.0715	9.19026	13.4619
K00860	3.1525	3.12253	2.32761	3.51839	4.06208	3.5344	2.95347	3.82254	2.85348	3.36359	2.29785	3.91981
K00861	0.0087146	0.037037	0.0152505	0	0.0174292	0.0130719	0	0	0.00653595	0	0.0217865	0.0130719
K00862	0.000677507	0	0	0	0.0271003	0.00203252	0.00813008	0.00271003	0.00677507	0	0	0.00271003
K00863	1.15568	0.492679	1.09528	0.138107	1.05063	3.02711	4.63026	1.74468	0.769937	1.84466	1.4432	3.4791
K00864	8.36496	8.85716	7.41403	1.79465	9.2613	13.3203	11.187	7.94402	13.8458	10.8689	6.38076	9.8106
K00865	10.0499	8.30391	8.18217	5.64912	9.91008	14.9003	14.5877	14.6026	9.75336	15.5316	6.80765	11.5486
K00867	0.14496	1.91585	0.0401231	0.0437813	0.0806465	0.215237	1.30299	0.0668543	0.171388	0.0401857	0.180328	0.38875
K00868	6.14177	4.62553	4.67428	6.67485	6.84059	9.98595	8.97041	4.99573	7.98214	4.53806	3.35586	4.46514
K00869	0.50473	2.01561	0.364828	0.0201	0.472203	1.12372	0.781108	0.55814	0.235331	0.931118	0.395461	0.523095
K00871	0.012945	0.0582524	0.00323625	0	0.00970874	0.012945	0	0	0.00323625	0	0.02589	0.02589
K00872	5.3218	6.06303	2.81441	1.00344	4.62546	4.12227	2.60601	2.50409	7.02806	3.4498	4.11805	5.63613
K00873	19.8378	19.7789	18.3585	11.7501	22.1536	22.1912	14.8064	17.5112	22.5019	20.2783	18.2956	23.1392
K00874	15.7451	9.84903	8.82747	5.5011	15.8711	19.7953	17.3742	15.86	13.7401	15.1303	10.2986	14.1216
K00876	28.2133	22.8726	20.5561	19.4957	27.4507	32.5692	24.4072	29.8673	23.991	35.0055	23.2038	27.0246
K00878	3.06096	1.82786	2.75738	1.32787	3.27021	5.18205	3.62488	2.98741	7.86368	3.01369	2.25817	2.57877
K00879	0.103709	3.18218	0.947057	3.45803	0.350469	1.09987	0.874899	0.0221534	1.04837	0.231255	0.199221	0.400118
K00880	0.112775	0.228933	0.157177	0.0242132	0.21866	0.240782	1.04007	0.225762	0.422932	0.145806	0.15937	0.556481
K00881	0.00900901	0.120437	0.0239512	0.00434311	0.00784965	0.0415823	0.0362042	0.0679637	0	0.00822404	0.031253	0.0477921
K00882	3.52094	3.24969	2.80861	4.45006	4.06276	5.88337	2.97764	3.16868	2.36847	2.34706	2.73491	4.03997
K00883	0.037391	0.0470902	0.0547204	0.00772627	0.0973958	0.0346429	0.0213098	0.0566828	0.0823026	0.0666305	0.0714461	0.148401
K00884	0.0128824	0.201409	0.00726102	0.00657895	0.0137022	0.0438531	0.51864	0.0271966	0.0362147	0.00767544	0	0.0701066
K00885	0.0175439	0.303998	0.00355701	0.00338983	0.00112994	0.0113459	1.03183	0.0091092	0.0186619	0.00584012	0	0.119698
K00886	0.00666135	0.0493174	0.0492377	0.008	0.0766474	0.0429319	0	0.0854977	0.0706082	0.025328	0.206024	0.0386454
K00887	0.708855	1.18369	0.639581	0.129194	1.35281	0.571029	0.665742	1.00059	0.851829	0.679532	1.29475	1.46943
K00888	0.011236	0.0187266	0	0	0.00374532	0.00374532	0	0	0	0	0.0262172	0.0187266
K00889	0.0171727	0.101523	0.0117609	0.0031746	0	0.00447427	0	0	0.0190476	0	0.0233088	0.0417812
K00891	12.5369	12.5177	9.56313	6.8078	11.7936	13.153	10.2208	11.0935	12.6762	15.2131	9.93958	12.4978
K00892	0.00153257	0.145594	0.00306513	0.00153257	0.000766284	0.010728	0.616092	0.00613027	0.0199234	0.00613027	0.00153257	0.0727969
K00895	9.42739	11.7863	6.36582	6.46786	9.87158	9.69978	6.28525	6.71354	8.59314	8.88267	7.4711	8.49737
K00897	0.186825	0.0120478	1.04017	0.0370554	0.161889	0.17617	0.0987425	0.514357	0.36785	0.142213	0.12993	0.306351
K00898	0.0412138	0.125454	0.0518123	0.0626808	0.0424129	0.0381958	0	0	0.0115834	0	0.0477591	0.0596257
K00899	0.313602	0.0925966	0.645626	0.238535	0.39267	1.06264	0.446527	0.184339	3.79562	0.281387	0.259932	0.108568
K00901	5.77932	11.6588	6.00103	5.70474	6.01405	5.18006	2.59189	4.41392	6.58018	4.68521	5.22447	6.71746
K00902	0.00813008	0.0203252	0.00406504	0	0.00406504	0.0236729	0	0	0.00406504	0	0.00813008	0.0284553
K00903	1.4701	0.0348915	0.279201	0.0740703	1.62605	0.750587	0.227771	0.613524	0.0832619	0.414426	0.225454	0.527113
K00906	0.00115141	0.226252	0.00690846	0.00402994	0.00115141	0.00172712	0.693725	0	0.0322395	0.0103627	0.00345423	0.110535
K00907	0.0251037	0.0272961	0.0017452	0.00928505	0	0	0	0	0	0.00185701	0	0
K00908	0.00961538	0.0320513	0.0224359	0	0.0352564	0.00961538	0	0	0.00320513	0	0.0160256	0.00961538
K00912	12.8921	16.6528	12.779	9.48577	11.5871	14.6927	11.0977	13.0232	9.68227	16.4495	9.96847	13.542
K00913	0.00803213	0.0281124	0.0060241	0	0	0.00200803	0	0	0	0	0.0200803	0.0180723
K00914	0.0102041	0.0170068	0.0136054	0	0.0170068	0.0102041	0	0	0.0170068	0	0.0136054	0.0102041
K00915	0.00589971	0.0368732	0.00442478	0	0.00884956	0.0132743	0	0	0.0235988	0	0.00589971	0.0427729
K00917	0.35991	0.142411	0.258033	0.0205788	0.642545	1.61467	1.07481	0.577062	0.364132	0.134488	0.178771	0.508394
K00918	0.83474	0.645505	1.82205	0.00999291	0.553995	0.0291237	0.0233787	0.485366	0.303462	0.240119	0.236877	0.521554
K00919	15.2519	16.0702	12.0194	8.00816	13.9232	19.1112	18.0269	14.9204	15.3054	16.9369	11.2568	16.2318
K00921	0	0.0409683	0.0148976	0	0	0.0260708	0	0	0.0465549	0	0.0223464	0.0167598
K00922	0.0117474	0.0455213	0.0217657	0	0.00881057	0.0220264	0	0.00199601	0.0469897	0	0.086533	0.0249633
K00925	21.6821	19.0217	19.1578	12.1777	24.6696	24.9268	20.3691	21.8886	22.8631	24.4807	18.7021	25.6325
K00926	3.29733	4.27949	4.21624	0.86489	4.56441	6.86208	7.45647	4.76253	9.45203	3.78026	4.04726	4.38627
K00927	32.4856	34.4344	26.8958	17.781	35.1837	41.958	32.1922	35.8704	35.0301	40.5369	22.9018	33.5933
K00928	18.8791	17.3707	14.0031	9.43239	19.5139	22.7141	18.9277	16.8301	20.9431	20.8564	14.5462	20.3437
K00929	8.23799	6.20091	5.68166	2.68031	7.95698	11.7068	8.89007	9.53534	6.70379	12.3313	5.34585	6.97388
K00930	14.0568	13.6688	9.76155	7.9451	12.7889	15.7342	13.2811	11.7465	14.9202	12.0826	10.2791	15.757
K00931	13.2644	12.3653	8.65834	8.45591	11.0601	13.5004	11.2613	8.24557	13.5593	10.3936	9.87694	13.197
K00932	0	0.162945	0.00330852	0.0082713	0	0.00082713	0.57072	0.00082713	0.0173697	0.00165426	0.00165426	0.0909843
K00933	0.222305	0.166505	0.0621824	0.083353	0	0.00661704	0	0.00655008	0	0	0	0.0015873
K00936	0.252729	0.0878745	0.357938	0.535808	0.440309	0.890278	0.212329	0.267648	0.220076	0.263848	0.207836	0.181527
K00937	20.4468	18.1025	13.1717	10.1412	20.5172	28.5445	18.7804	23.1657	14.4692	22.4187	14.9463	20.9105
K00938	0.118551	1.06054	0.0448935	0	0.0929195	0.243599	0.540863	0.0312939	0.0410561	0.0374994	0.0973191	0.18626
K00939	19.0869	21.2265	17.5895	12.7579	20.5812	22.5696	18.5454	18.5719	20.873	22.48	15.3316	21.8799
K00940	6.08786	10.2685	5.82203	2.66517	5.40484	4.23833	2.40763	3.83923	4.34193	4.51016	3.82788	5.80286
K00941	12.8331	13.2435	11.4228	11.1233	13.1059	21.7808	13.0631	15.3652	15.1467	18.7193	7.01206	10.8129
K00942	18.3054	19.7074	17.9794	11.3631	19.9129	21.4378	17.1315	19.8114	21.6671	20.3982	17.0734	20.553
K00943	19.7539	20.1954	12.5559	5.28586	14.3683	15.9601	13.5449	13.3834	16.8226	18.2786	13.937	19.7486
K00945	15.3317	19.9744	14.4526	8.13188	14.319	19.708	14.8945	16.3455	17.0952	19.2435	11.3325	17.6679
K00946	14.8529	15.0713	11.3002	5.78613	12.2534	18.2875	15.8043	18.353	13.5042	21.5267	9.69837	13.9965
K00948	26.6318	25.4028	21.1795	13.3692	27.2718	38.9042	36.0134	28.4531	28.7401	31.0686	20.0149	29.2222
K00949	7.36319	4.16695	5.63436	7.18803	7.15725	11.9291	11.3579	9.31513	6.50973	11.4562	5.90372	7.04566
K00950	10.65	12.5067	8.16341	4.61304	9.2653	10.7953	8.6016	9.67364	7.86767	11.3716	7.84251	10.2341
K00951	1.24738	1.1666	0.793128	0.341768	0.914258	0.817791	0.911459	0.725707	0.898771	0.368815	0.927272	1.06531
K00952	0.831284	0.346557	0.864471	0.053149	0.598889	1.03529	0.536326	1.0961	0.678007	1.06624	0.607178	0.96465
K00954	13.0458	13.2306	10.1327	7.1128	12.1224	15.4697	12.0871	13.0224	13.0987	15.2591	10.4538	12.2796
K00955	0.0541658	0.0366279	0.0232296	0.00110011	0.116505	0.069785	0.0149123	0.0881531	0.054232	0.0469306	0.0941329	0.128816
K00956	4.22402	8.5829	2.8974	3.23183	5.46356	4.88692	3.04518	4.50964	3.10117	3.87997	3.08108	4.75396
K00957	4.9284	8.53313	3.06994	3.94434	6.15696	4.92465	3.35404	4.20509	3.89698	4.69992	3.42153	4.63684
K00958	0.0565621	0.695439	0.621086	0.0261548	0.739432	0.904784	0.320327	0.334768	0.463264	0.164699	0.178992	1.20911
K00962	44.7223	42.5791	39.8144	15.766	45.2502	53.0135	43.1404	47.353	43.9558	52.8759	39.3406	53.5913
K00963	5.13117	9.87143	7.25853	12.7499	6.92324	11.7091	10.306	4.67617	5.402	4.46643	4.19916	7.92367
K00965	6.87049	5.99409	5.6931	6.76766	7.57754	12.0756	10.8189	7.04362	12.3387	6.65671	4.78311	8.41338
K00966	1.5701	4.43824	0.607848	0.19056	0.874142	0.518378	0.189679	0.284654	0.894037	1.21365	0.898936	0.931949
K00968	0.568146	0.431752	0.240395	0.0510255	0.299123	0.281456	0.0534593	0.206131	0.312544	0.306863	0.312381	1.07333
K00969	12.6624	14.007	11.4366	9.24579	13.4096	17.6091	14.2452	14.7588	13.4534	17.1551	10.5874	15.0694
K00970	15.3942	13.1746	11.5147	4.19814	11.1988	13.8259	11.7511	15.4353	11.073	19.5931	11.2101	14.5153
K00971	18.9365	15.9649	13.8181	8.43954	16.2762	18.8363	15.3394	16.8835	16.7071	19.5399	9.85835	12.6976
K00972	3.41492	0.974553	4.20043	0.786978	4.10457	1.01227	0.254931	4.37747	4.44519	2.24643	5.05845	5.33151
K00973	24.0508	22.1631	21.6183	15.233	21.1853	24.5114	21.2704	21.0779	23.9512	23.5092	17.3418	22.9532
K00974	8.95663	16.6017	8.54699	5.63011	12.7489	14.608	33.5883	8.85377	13.9665	7.74292	8.84143	15.2713
K00975	15.9758	11.8034	11.5466	11.0082	16.2666	25.1962	18.7551	15.8928	18.5425	14.5601	13.314	20.2268
K00978	1.73417	2.15887	3.6051	0.500057	2.45824	1.65631	0.933931	1.31914	4.43827	2.05772	1.92206	4.75852
K00979	7.43802	16.3142	8.27128	6.36069	8.62168	8.61886	7.88309	6.87015	11.1961	8.5317	6.60441	9.37169
K00980	1.22933	1.89515	1.44272	0.285963	1.44097	0.98924	0.417437	0.947508	1.31801	0.603597	1.32926	2.77716
K00981	15.7941	19.4866	13.9056	8.74776	14.6593	18.0066	14.5959	16.4207	16.0505	18.6736	12.3086	17.186
K00982	1.15435	1.05549	0.666319	0.332671	0.954474	1.15443	0.936519	0.868299	0.814259	0.294844	0.957004	1.18541
K00983	0.0128788	0.318903	0.486528	0.001443	0.290043	3.26544	0.262943	0.222586	0.291486	0.0726016	0.0563396	0.795491
K00984	0.0643946	1.3692	0.134149	0.116253	0.220318	0.265544	0.0516071	0.191625	0.545384	0.0727304	0.198783	0.180924
K00986	36.309	34.2142	32.2361	6.85171	43.1048	37.397	24.1448	33.9721	38.4887	30.769	36.3086	55.8231
K00989	4.79389	9.75017	4.91201	9.0723	4.05464	5.35209	4.3606	1.78771	4.95654	4.33393	4.32975	4.53541
K00990	1.11174	1.48664	0.992474	0.261455	1.39338	1.16078	0.876759	0.761997	1.10619	0.427626	0.907178	2.70835
K00991	9.31269	7.69051	6.08801	7.2729	8.50356	12.142	8.1795	10.6052	10.5222	10.9445	6.97825	7.51955
K00992	7.18732	7.50878	4.28556	2.45475	6.82057	6.89946	3.55091	6.07576	5.23516	7.18557	3.2649	4.43793
K00993	0.00664011	0.0478088	0.00796813	0	0.0146082	0.0119522	0	0	0.00796813	0	0.00929615	0.0132802
K00995	7.82852	10.1478	7.94964	5.12763	8.95683	9.35362	9.27298	6.87943	6.6291	7.65025	7.71401	10.8134
K00996	0.468865	0.623603	0.612995	0.418153	0.727143	1.14904	0.475866	0.40085	0.609416	0.551668	0.683752	0.574243
K00997	3.78346	5.09324	5.58847	3.93522	4.49575	4.21981	2.32026	3.29853	3.28228	4.03011	3.06587	5.20986
K00998	0.00802334	0.416291	0.0523432	0.0310225	0.0455595	0.0571895	0.690428	0.0693502	0.0870239	0.0205199	0.178855	0.191369
K01000	20.9901	24.9357	17.1608	8.54998	20.8813	23.028	19.123	20.7395	23.2292	26.9119	17.0621	24.1512
K01001	0.142121	0.119393	0.095098	0	0.176907	0.641978	0.266667	0.5	0.109732	0.665686	0.210169	0.137076
K01002	0.791206	1.47734	1.00064	0.186151	1.46681	0.975867	2.67233	1.42664	1.24262	0.634048	0.912204	1.82128
K01005	13.9372	12.4045	10.0655	3.03669	17.7725	14.1744	9.994	13.4959	14.2868	11.0796	12.431	18.286
K01006	44.3616	43.2048	32.1996	12.8597	43.7709	52.2566	39.2088	46.6125	39.451	54.7588	37.2195	48.4664
K01007	4.90018	2.5071	4.24737	0.930892	5.20942	6.53646	3.29155	3.79741	2.20174	3.40496	3.72957	5.1428
K01008	2.38172	1.64436	3.1026	4.86953	2.98005	6.22742	3.81597	2.41821	6.2317	2.07636	1.65546	2.71375
K01009	0.0961778	0.331538	0.243758	0.0807202	0.704005	0.650019	0.1547	0.432641	0.207623	0.274327	0.0985994	0.242096
K01011	0.886275	0.829936	1.26232	2.9033	0.799789	1.59941	1.36992	0.36435	1.20244	0.507519	0.729936	0.594695
K01012	15.5318	15.2734	16.2275	15.5478	15.2249	21.3435	14.9383	17.7214	23.4299	19.4341	11.3353	14.3864
K01023	6.06558	18.3003	7.37229	5.53923	7.28813	4.25485	1.54	4.30245	17.6456	3.61452	5.18697	5.72084
K01026	1.10301	1.6112	1.52361	3.48752	1.56962	3.93744	2.32488	1.20535	1.52853	0.851179	0.970815	1.57768
K01027	0.0643869	0.0254844	0.00809314	0.0130435	0	0	0.0470588	0	0	0.00392157	0.00374532	0
K01028	0.00737463	0	0.00147493	0.0678466	0.0988201	0.00147493	0.0176991	0.0162242	0.0221239	0.0884956	0.0103245	0.0117994
K01034	4.11388	5.82819	3.53448	0.281607	2.73925	6.4275	5.37209	5.52265	2.66423	7.60059	3.15046	4.17109
K01035	4.18478	5.6923	4.34612	0.548285	2.85069	6.65028	5.06858	6.56656	1.98994	7.9408	2.74921	5.13369
K01039	0.18676	0.157024	0.0774586	0.0273224	0.121752	0.261049	0.223906	0.101261	0.151329	0.159303	0.129287	0.155925
K01040	0.146869	0.0926165	0.087289	0.0240724	0.190614	0.411969	0.240794	0.106888	0.0652643	0.107785	0.106567	0.279511
K01042	1.3991	1.65586	2.83618	3.56348	2.79559	4.6289	4.01643	1.31788	5.51914	2.33654	1.3777	1.46766
K01044	0.0136404	0.00974418	0.00949094	0.00292398	0.0771876	0.00367647	0.00779245	0	0	0	0.00367647	0.0761855
K01046	0.109738	0.220056	0.129949	0.00798372	0.187125	0.215956	0.285411	0.0977088	0.100208	0.0984756	0.0767058	0.276392
K01048	0.141754	0.179151	0.0791585	0.0156527	0.158716	0.120388	0.0388495	0.138267	0.102217	0.0775589	0.274579	0.252487
K01051	3.47068	4.16416	3.48885	1.12395	5.94083	6.41028	5.79668	6.96841	3.99395	6.53246	3.51779	4.12933
K01053	0.325592	0.00641026	0.00199601	0.0379242	0.00641026	0.246328	0	0.0115673	0.0535043	0.170548	0.0359281	0.00196078
K01054	0.00289855	0.026087	0.00289855	0	0.0540755	0.0446853	0.0546442	0.0385724	0.0516322	0.0979335	0.0815651	0.0537337
K01055	0.0984277	0.131227	0.104153	0.00628465	0.0934413	0.131911	0.356961	0.163102	0.0943025	0.112692	0.175015	0.146312
K01056	17.397	19.74	15.8348	8.68675	17.0725	22.2872	20.107	19.2961	22.4205	22.2777	13.4765	19.4527
K01057	0.569642	1.268	0.504984	0.163663	0.332605	0.856628	0.847696	0.178798	0.720424	0.365112	0.238829	0.507789
K01058	1.00763	1.62968	0.843563	0.237867	1.43182	1.49092	0.903537	1.04627	0.740663	0.543565	0.448921	1.79506
K01059	0.0951389	0.131944	0.0173611	0.0611111	0	0	0	0	0.000694444	0	0	0
K01060	1.46344	1.24431	2.20995	0.906772	2.07872	1.39988	1.19923	1.93417	4.95179	1.36565	1.79264	1.6255
K01061	0	0.413553	0.00245098	0.00828034	0.0246556	0.0350811	1.26785	0.0610079	0.0744193	0.033919	0.041291	0.177659
K01066	3.56926	2.32057	1.37567	0.317128	4.31022	3.63128	2.93503	3.61444	1.61773	2.65715	3.56395	4.92277
K01067	0.0513298	0.610269	0.188521	0.0325402	0.0280929	0.256974	0.191208	0.0416557	0.178909	0.0263006	0.0187151	0.129233
K01069	18.373	17.1257	15.9894	8.30203	17.1406	20.4645	16.548	18.1919	17.912	20.9249	14.4305	19.1166
K01070	0	0.258606	0.00239808	0.00239378	0.00239808	0.00477897	1.01033	0	0.0155574	0.00719424	0.00359712	0.132917
K01071	10.4621	7.19067	6.93748	2.81538	9.70377	11.7417	12.4837	11.5363	10.8922	13.0489	6.62825	9.41053
K01075	0.195833	0.0815336	0.114917	0.0715964	0.257363	0.255137	0.043805	0.117067	0.125479	0.0415885	0.199077	0.231296
K01076	0.0627854	0.0328615	0.00444444	0	0.00672755	0.00444444	0	0.00684932	0.022344	0.0239726	0.0114155	0.0203044
K01077	12.0905	11.9905	8.50845	9.11397	13.2568	17.0195	12.9369	16.2259	9.98395	17.3182	9.77558	11.685
K01079	5.11159	6.01775	4.09054	2.59185	5.73983	6.1724	4.82323	4.69324	7.34091	6.62588	3.70874	5.22562
K01081	7.95784	5.63545	5.99573	3.23	7.89587	8.98684	6.94295	10.3583	9.57139	9.89247	6.04758	8.43139
K01082	3.98396	4.86261	3.28846	2.39721	5.1493	4.89994	3.79199	3.71433	3.84911	3.95843	2.3028	5.45612
K01085	0.039627	0.207348	0.00161031	0.0215696	0.0272513	0.0979584	0.545089	0.0722611	0.060364	0.0699864	0	0.0561064
K01087	0	0.244644	0.00245098	0.00497081	0.00245098	0.0259648	0.901965	0.00494786	0.0481154	0.00124844	0	0.0977317
K01089	4.45393	5.22647	3.47457	2.43235	4.73628	4.64801	3.65984	3.94757	4.37829	4.47594	2.84882	5.47949
K01090	0.507622	0.275657	0.514425	0.0762032	0.55495	0.115407	0.123261	0.466828	0.42836	0.160644	0.695258	0.977005
K01091	25.0785	30.3094	20.0562	9.1751	25.4144	30.8433	24.49	28.3812	26.7205	28.3181	18.3168	27.6813
K01092	9.19545	15.6171	8.00894	2.6691	9.39202	11.5377	10.0623	8.06158	9.48527	8.02388	6.04536	8.8535
K01093	0.0358567	0.187684	1.05508	0.0265466	0.408786	0.0917225	0.628377	0.0952449	0.254812	0.07799	0.123696	0.214812
K01094	0.00771605	0.0478395	0.00617284	0	0.00925926	0.00925926	0	0	0.0138889	0	0.0169753	0.0231481
K01095	3.08776	5.86945	4.6474	4.06813	2.74715	3.52736	1.8927	1.55974	3.08265	1.88393	1.88635	3.80258
K01096	0.00261438	0.122876	0	0.00522876	0	0	0.40915	0.00130719	0.0143791	0.0117647	0	0.113725
K01099	0.0214184	0.158969	0.0428608	0	0.0648982	0.0995735	0	0	0.0560067	0	0.0820049	0.161594
K01101	1.46796	1.34227	0.592313	0.236115	1.59408	3.83524	2.11465	1.56564	0.800026	1.37672	1.26254	1.48078
K01102	0.00320513	0.0352564	0.0192308	0	0.00160256	0.00320513	0	0	0.0192308	0	0.0176282	0.0128205
K01103	0	0.0446429	0.00892857	0	0.00595238	0.014881	0	0	0.00892857	0	0	0.00892857
K01104	22.0939	24.7929	16.4154	8.2729	20.7658	26.772	21.9343	21.976	14.9056	22.4031	14.851	22.4922
K01106	0.0297619	0.00793651	0	0	0	0	0	0	0	0	0	0
K01113	0.015444	0	0.00923798	0	0.011283	0.0782939	0	0.0222659	0.032633	0	0	0.00204499
K01114	0	0.0228571	0.0091692	0	0.0588703	0.029382	0	0.0285714	0.00151515	0.0122449	0	0.025
K01115	0	0	0	0	0.0226522	0.0228518	0.0303593	0.0645722	0.052083	0.0597902	0.0388651	0.0451746
K01118	0.736731	1.52937	0.345599	0.102878	0.522072	0.868516	0.939096	0.487427	0.24976	0.272144	0.622497	0.464659
K01119	6.17038	4.02649	4.17258	2.59888	5.77993	6.26869	5.20971	6.37572	6.97111	7.32497	4.23496	5.58813
K01121	0	0	0	0	0	0	0	0	0	0	0	0.00411523
K01126	11.1352	13.0357	11.2712	8.82749	12.8919	15.316	10.7005	12.291	12.2598	12.3187	8.47463	15.2062
K01129	14.4257	13.4408	10.7707	4.93952	14.2447	11.9398	8.60549	10.8754	13.6572	12.9134	15.0609	18.6168
K01130	10.2622	9.69326	7.85394	3.16652	5.38392	8.59688	8.29514	8.00069	21.4639	7.48042	6.28657	7.84341
K01133	0.658984	0.361711	0.235492	0.03263	0.449083	0.861167	0.500092	0.606434	1.06028	0.393687	0.358631	0.653171
K01134	2.59984	1.28412	1.37323	0.806955	2.83027	3.20326	2.14103	2.23792	1.58702	2.93697	1.86538	4.69472
K01135	0.000718391	0	0	0.00431034	0	0	0	0	0	0	0.00287356	0
K01136	0.289486	0.217209	0.170332	0.177304	0.87599	0.904575	1.02072	0.414645	0.420138	0.562861	0.949197	0.370017
K01138	0.0200839	0.310788	0.152369	0.0115972	0.0504428	0.703004	1.21108	0.0751809	0.218332	0.0369456	0.0907581	0.232462
K01139	45.2909	44.4718	36.7506	17.3672	48.4041	50.6856	39.2417	47.6771	40.9548	55.1504	37.9955	55.03
K01141	0.752423	0.753805	0.462988	0.321678	1.21256	0.834643	0.718585	0.47075	0.347608	0.220475	0.550852	0.630569
K01142	17.9609	18.3021	18.9804	10.9052	16.6867	21.5554	12.1301	19.5484	17.8995	17.681	13.2663	17.45
K01144	3.33159	1.42673	1.08356	2.23424	3.38202	1.73542	0.712645	1.64524	2.461	1.92823	1.91252	1.66973
K01146	0	0.179669	0	0.0070922	0	0.00472813	0.604019	0	0.0224586	0.00236407	0	0.0602837
K01147	1.1713	1.08601	1.4218	0.317172	1.17955	1.21759	1.23925	0.657002	0.964887	0.28661	0.982767	0.99185
K01150	1.05224	3.37116	0.670632	0.237449	0.644877	0.750655	1.03481	0.372599	0.460321	0.256507	0.728937	0.607471
K01151	9.56651	15.9455	8.96853	8.93049	9.74068	11.6175	12.7815	9.55818	9.16534	11.1069	8.12466	12.1034
K01153	79.8857	88.0489	63.1739	28.9516	86.5045	90.5341	64.4961	111.904	57.095	110.191	64.8207	75.0475
K01154	51.5797	65.4931	41.3678	24.0362	47.7794	58.8559	46.9107	60.675	43.685	52.1257	32.6512	44.0233
K01155	8.76113	7.97738	6.88364	2.41961	7.18825	5.08396	8.18886	5.64767	8.96432	6.5879	4.77246	6.13537
K01156	45.2609	33.0729	42.0476	33.8737	41.3728	48.8228	35.9766	30.2405	38.3009	40.3118	37.3859	49.8275
K01157	0	0.163373	0	0.00263505	0	0.00131752	0.492754	0.00527009	0.00922266	0.00263505	0	0.105402
K01159	16.0754	16.0327	15.3612	9.04186	15.9409	18.2303	12.6617	15.6997	16.8809	19.3617	14.2188	17.4286
K01160	0.120751	1.40161	0.693601	0.110843	0.110221	0.27941	3.31529	0.271388	0.711608	0.273723	0.210171	0.65663
K01161	0	0	0	0	0	0	0.0416667	0	0	0.0931373	0	0
K01163	10.3061	8.32712	9.40164	7.37496	9.42557	15.1867	14.0342	10.4229	12.3831	11.6787	6.14226	9.88839
K01166	0.0384615	0.02849	0.0250079	0.0472723	0	0	0	0	0	0	0	0
K01167	0.0586916	0.00311526	0.0157944	0.0032243	0.0404673	0.0336916	0	0.01	0.00155763	0.00155763	0.0218069	0.0696262
K01169	0	0.0805452	0.00371747	0.00991326	0	0.00247831	0.462206	0	0.0210657	0.0086741	0	0.0718711
K01170	0.503914	0.234699	0.323928	0.0066531	0.306121	0.683397	0.272673	0.472779	0.232286	0.738993	0.311093	0.404545
K01173	12.2507	11.0204	6.73551	5.04078	9.0549	10.226	8.12361	10.5536	7.20061	12.6294	9.18943	9.06138
K01174	1.92496	1.43367	3.24389	3.6034	2.36054	2.29942	1.9889	1.36851	8.64588	3.36548	2.21862	2.4637
K01175	0.264095	0.447989	0.247998	0.0903762	0.0106383	0.0677078	0.533205	0.135176	0.122258	0.00805083	0.0683997	0.15494
K01176	7.01448	5.98288	6.96185	1.36774	9.45991	8.35619	7.00441	11.7101	9.03322	10.962	10.6177	9.29139
K01178	1.82151	0.197816	2.06864	0.435297	3.41596	0.302788	0.00910228	1.72891	2.23995	1.28289	3.12599	3.26263
K01179	6.75391	5.85558	4.0314	6.35208	6.74933	8.53953	5.00591	6.87952	6.24801	6.90019	5.56637	7.55099
K01180	0.130116	0.530005	0.338798	0.341201	1.0084	0.231875	0.0676094	1.34782	0.657107	0.277531	0.270902	0.40949
K01181	2.33366	1.32225	2.47193	1.53919	3.71756	2.54078	0.719885	2.67949	1.69064	2.59832	1.75948	1.91375
K01182	2.92774	2.68179	2.12677	0.448412	3.45082	7.35266	5.64585	4.85265	5.19435	3.05376	3.61345	4.63108
K01183	2.28517	2.17947	2.86799	2.51367	1.63891	3.23612	1.72735	2.60822	3.18434	2.48409	1.26586	3.88169
K01184	0	0	0	0	0	0	0	0	0	0	0.103175	0
K01185	15.1451	13.967	12.5628	8.1038	14.3931	13.8987	11.5789	13.3161	12.1279	15.0347	11.0705	10.7216
K01186	12.7122	11.6858	7.84716	6.21647	9.31468	13.975	12.912	11.4672	15.6016	15.2771	7.90143	9.7746
K01187	21.219	19.3562	11.5392	7.17912	21.9203	22.8507	15.4399	21.7148	15.3252	20.6856	10.6252	18.0355
K01188	0	0	0.0144928	0.0173913	0	0	0	0	0	0	0	0
K01190	84.9763	95.4229	47.4992	33.6338	73.9783	91.0509	59.9204	77.5286	62.4206	73.6748	46.5754	70.6659
K01191	5.51217	6.72433	3.146	2.55102	5.60288	8.70289	9.48384	6.78252	7.0818	7.0624	4.4607	7.82338
K01192	4.3353	3.69636	2.70255	4.09232	4.60251	7.97545	7.4315	7.5464	3.48647	5.6452	2.83576	6.3713
K01193	7.71178	5.86487	3.94207	2.0674	7.58781	9.16184	5.20148	7.86176	8.17466	4.67239	5.40837	7.33657
K01194	0.315511	0.712278	0.137587	0.0521581	0.0736722	0.425465	0.816675	0.529485	0.126233	0.372517	0.114446	0.299193
K01195	2.69011	2.05095	1.32986	1.03209	2.42357	2.05823	1.58914	2.30173	1.08318	1.94321	1.83244	2.89726
K01196	0.024328	0.178295	0.0244871	0	0.036919	0.0457895	0	0	0.0584049	0	0.0816425	0.119542
K01197	11.7599	14.0973	5.83072	4.7402	9.8937	14.2373	7.54577	11.7485	8.86801	13.3211	5.93548	7.15199
K01198	6.86213	5.41547	2.95702	7.11249	6.66926	8.45998	3.74588	7.0898	5.6454	6.29452	5.32345	5.87243
K01200	14.7884	7.87372	8.47963	5.81846	14.7176	16.9077	9.75151	14.6152	8.48909	16.7692	7.67066	8.46946
K01201	1.54918	0.872946	1.04452	1.14611	2.40833	2.47503	1.62614	2.07807	1.81907	2.76509	1.59152	3.03565
K01202	0.036061	0.00187296	0.0314378	0.0212668	0.107721	0	0	0.137616	0.00369857	0.00416089	0.00416089	0.0434818
K01205	8.19211	11.8491	5.41039	2.8543	6.67841	8.31159	8.09833	9.32849	4.68541	10.3257	5.16387	5.41944
K01206	39.5683	39.6638	25.6459	22.2531	36.7083	54.0602	28.4375	43.8083	30.9705	51.6821	24.6348	33.6442
K01207	7.72792	11.0437	8.89906	2.18128	8.25371	7.11907	4.72023	8.06282	17.6896	7.34685	8.79997	9.75535
K01208	13.9528	11.5654	7.17186	1.36008	13.5616	16.3512	14.3397	13.1309	11.999	13.3906	11.8472	15.2392
K01209	10.0203	7.27747	5.8441	4.71154	9.85225	8.41633	4.19441	7.28106	5.76417	7.79726	5.72226	10.7095
K01210	0.482367	0.123272	0.242244	0.0536461	0.651834	0.896405	0.406149	0.621687	0.568747	0.207468	0.251301	0.480442
K01212	0.0150691	0.133106	0.00773357	0	0.064957	0.0206999	0	0.0153474	0.012094	0.0135266	0.0194716	0.0283277
K01214	5.02689	6.44184	4.76178	4.67912	6.29248	4.61009	2.09466	5.08242	4.93872	3.71757	4.83684	9.6206
K01215	2.33961	2.35489	0.759394	0.931862	2.76076	3.41324	1.9946	2.86029	1.5787	1.33891	0.811798	2.34146
K01216	0.0444173	0.120879	0.0456519	0.17094	0.139493	0.0370099	0.648352	0.2008	0.214231	0.00862841	0.004884	0.0782662
K01218	4.33036	2.49	3.02966	6.48603	3.96275	5.15851	2.04567	5.02327	2.53152	2.78145	1.53677	1.97694
K01220	0.00968992	0	0.0124316	0	0.0854753	0.18689	0.0910009	0.00960183	0	0	0	0.00749064
K01222	0.866338	0.58301	0.845512	0.466568	0.928053	1.20747	0.80396	1.25428	4.51039	1.26059	0.844748	2.4465
K01223	9.76411	7.85521	7.03259	5.24857	11.417	11.4428	10.7725	8.19734	20.2037	4.9663	3.81176	7.16969
K01224	3.21511	2.81528	2.53449	2.49159	2.42793	5.21894	3.23923	3.37252	2.93504	4.10269	2.26455	2.52281
K01226	3.48781	2.82211	2.48035	5.82473	3.66571	3.5316	3.07805	2.85008	7.92738	1.45518	1.98187	2.79189
K01227	0.936029	0.568144	0.517972	0.0661729	0.178311	0.275779	0.0419062	0.0903734	0.121437	0.695979	0.12511	0.0349212
K01228	0.0486958	0.127506	0.0425309	0.0100503	0.0147137	0.0319019	0	0	0.020844	0	0.0726585	0.0456514
K01230	0.0348572	0.217269	0.0541611	0.0045045	0.0649861	0.0532845	0	0	0.0578257	0	0.109383	0.139247
K01231	0.00705467	0.0405644	0.00881834	0	0.021164	0.0176367	0	0	0.00352734	0	0	0.0388007
K01232	0.459137	0.283858	0.472564	0.168033	0.839282	4.18032	0.888976	0.315888	0.504592	0.198914	0.185046	0.410155
K01233	0.00366003	0.00324412	0.00324412	0	0	0.0356853	0.0081103	0	0	0	0	0.002849
K01235	0.714884	0.492119	1.10277	0.931358	0.836094	0.989478	0.365258	1.09426	0.712731	0.881146	0.740446	0.82069
K01236	0.786427	1.73815	0.089603	0.00848446	0.609051	0.0183863	0.00369652	0.0146745	0.386813	0.813335	0.882271	0.476272
K01239	2.0015	4.09167	1.21957	0.297925	2.41544	2.5554	1.47049	1.6346	1.90337	1.22443	1.5021	2.44758
K01241	2.40025	2.9205	1.51815	1.72685	2.35027	2.64268	2.14609	1.68674	2.1058	2.36528	0.986395	1.85484
K01243	9.6957	7.83695	8.87856	6.70953	9.89479	10.9284	8.71518	9.17575	15.066	7.53258	6.90755	9.28443
K01244	0.0729167	0	0	0	0.0555556	0	0	0	0.0277778	0.0173611	0.00347222	0.0208333
K01246	5.00736	5.65859	4.11745	0.747381	5.34035	3.27509	3.30884	3.97343	5.33274	4.25136	3.37036	4.9093
K01247	2.45475	4.39874	1.32188	0.787054	1.98409	2.03996	1.82461	2.14693	1.16962	1.45404	1.65494	3.49434
K01250	0.267957	0.618942	0.110403	0.0134318	0.195385	0.332036	0.514444	0.137381	0.203918	0.267054	0.350042	0.327186
K01251	12.2957	10.599	9.15555	2.21849	9.51585	16.3402	14.7145	16.2786	8.94972	18.6046	9.58406	13.254
K01252	0	0.143357	0.002331	0.002331	0	0.0011655	0.594406	0	0.037296	0.004662	0.00699301	0.0944056
K01255	5.15008	5.08988	5.24317	7.19237	5.74823	5.41841	2.60122	2.54448	8.80426	4.44525	4.7783	6.48691
K01256	2.92834	7.20694	2.49288	0.644455	6.61901	9.35473	11.5717	12.6329	2.52719	9.18963	5.21908	3.54845
K01258	20.1959	14.5529	16.0213	10.6071	18.3832	23.7321	16.0871	19.7237	22.2576	22.3733	13.8045	17.5666
K01259	0.964664	5.30149	1.44144	0.0328245	0.720025	1.06958	0.511172	0.409101	0.486402	0.51149	0.447335	1.45198
K01261	0.0209002	0.0283906	0.0142659	0.00189394	0.00753883	0.0931629	0.596562	0.0273188	0.174242	0.0161598	0.0162806	0.00094697
K01262	28.1581	30.2409	22.99	13.4004	28.8711	34.7778	27.223	28.9637	22.9171	32.2545	21.7797	29.8605
K01265	25.3007	26.5803	22.8096	12.1304	25.4352	29.8231	22.3368	27.7587	28.7283	29.2526	19.751	25.6664
K01266	1.53475	0.226899	0.39676	0.170039	1.34524	0.783352	0.104878	0.659777	0.372593	0.519902	0.498453	0.982848
K01267	3.26779	2.14823	1.72581	1.14662	4.00106	4.60546	2.27351	3.23402	2.51061	2.37904	1.7853	3.0758
K01270	20.4889	16.6492	15.7281	7.78768	20.3537	27.3715	18.9655	25.5576	19.0454	28.9399	13.4342	17.2633
K01271	3.18129	3.53509	3.98941	0.999906	3.07183	6.42786	4.72053	4.56595	8.161	4.38056	2.76661	3.52207
K01273	8.46758	4.86965	6.39048	6.50592	8.30533	11.5551	7.74656	8.80648	10.3457	10.2249	5.8878	6.58926
K01277	6.94423	7.24505	4.88332	3.22996	6.28479	7.58353	6.4552	7.84968	6.88607	9.4759	4.34743	6.85121
K01278	23.4036	21.3273	17.4347	10.9497	19.4391	28.7665	23.0078	29.131	14.8139	30.9815	15.373	17.8413
K01280	0.552248	0.556058	0.00203252	0.0144961	0.349463	0.0282004	0.00124844	0.0536102	0.738623	0.363195	0.740882	1.20561
K01281	0.496898	4.32199	0.0644563	0.00887442	0.245237	0.775561	1.08758	0.246304	0.0793669	0.135858	0.122872	0.643701
K01283	2.35446	1.33614	1.74052	0.360453	2.10968	5.48498	3.7792	5.62464	1.84434	4.8923	1.68139	1.15831
K01284	16.7242	18.8003	12.2144	7.23294	15.8309	23.2463	18.1518	20.9909	13.8679	22.3677	10.7885	14.1875
K01286	1.67366	4.39744	1.55258	0.460241	1.25932	1.10074	0.185081	0.590848	0.522415	1.23834	0.683188	1.44504
K01295	2.04789	1.24911	1.6666	1.4499	2.24824	3.07543	0.87015	0.99525	1.05026	1.16333	1.18148	1.40001
K01297	9.44579	10.1344	10.6356	8.66584	8.69415	6.71598	3.79219	7.26692	8.42001	8.92079	9.72883	10.2131
K01299	0.743315	0.974707	1.45492	3.12162	1.15703	3.22604	1.93963	1.10066	2.17759	1.29882	0.802352	1.2711
K01301	1.30864	0.834908	1.14793	0.25896	1.03276	1.74399	1.53273	1.90631	0.310944	1.74066	0.981258	0.798902
K01302	0.555554	0.285961	0.256653	0.846815	0.465352	1.08788	0.750415	0.649297	0.490403	0.678568	0.447692	0.654653
K01303	0	0	0.0500759	0.0116338	0	0.965099	0.123925	0.0060698	0.187658	0.0379363	0.0030349	0
K01304	3.02678	1.83391	2.2165	1.24721	3.15863	5.33796	2.41886	3.25914	4.9348	2.50625	1.56016	1.92062
K01305	2.12729	1.68989	1.79994	0.66138	2.01512	2.52465	2.1294	1.59448	1.63588	0.763623	1.47036	1.8575
K01307	0	0	0	0	0	0	0	0	0	0	0.0416667	0
K01308	2.71236	1.79674	2.71807	0.572357	3.51247	1.90617	1.1935	3.93941	2.63352	3.27794	3.6441	6.69201
K01318	0.180812	0	0.0131847	0.0665133	0.0565128	0.0362667	0	0.00347246	0	0.329853	0.0864099	0.257222
K01322	2.31928	3.61774	2.04913	0.622541	2.45479	3.49692	4.78979	4.19933	3.35169	6.62351	0.966013	3.64589
K01330	0	0	0	0	0.0540254	0.121365	0.0951798	0.0116906	0.00944597	0.0169181	0.0742919	0.0412863
K01331	0	0	0	0.00185185	0.115264	0.118865	0.114813	0.0527342	0.0280314	0.0345524	0.0843581	0.144334
K01334	0	0	0	0	0.0493827	0.0176367	0.031746	0	0	0.00352734	0.0564374	0.0176367
K01335	0.00711974	0	0	0	0	0	0	0	0	0	0	0
K01336	0	0	0	0	0.0124611	0	0	0	0	0.00623053	0.0155763	0
K01337	0.541128	0.678169	0.360539	0.105327	0.446368	0.91679	0.170961	0.747619	0.504471	0.823848	0.666667	0.928219
K01338	33.4411	30.7847	29.9571	22.7682	36.8574	40.9682	28.2151	33.3797	37.8705	38.1509	25.4686	35.7746
K01342	0.0964344	0.103413	0.0563936	0.0024024	0.129656	0.155637	0.209682	0.0457921	0.101539	0.138103	0.169914	0.0902361
K01347	0	0.103127	0	0.00299401	0	0	0.0399202	0.00133067	0	0	0	0.00266134
K01354	0	0.124212	0.00582242	0.0014556	0.0473954	0.595667	1.03888	0.0719697	0.00871019	0.0583207	0.00710227	0.0653499
K01355	0	0.375262	0.00104822	0.00104822	0	0.00314465	1.35849	0	0.00524109	0.00419287	0.00838574	0.221174
K01356	12.5198	14.7694	13.6047	8.82238	14.922	15.6508	12.2856	12.1371	15.9499	12.7994	11.181	17.5456
K01358	27.6463	29.3936	23.5897	15.4135	32.0175	27.7974	44.6709	28.5106	29.2078	58.6591	27.9229	34.3366
K01361	1.43413	0.555879	0.400022	0.0289365	2.41631	2.07454	5.16459	3.71631	0.491587	4.0912	0.850593	1.82342
K01363	0.0602895	0.15638	0.0461009	0.0115248	0.0849347	0.129603	0.0683285	0.0966109	0.160779	0.0857323	0.117312	0.101071
K01365	0.0192515	0.0746658	0.0292576	0.00298954	0.0126695	0.0270485	0	0	0.0217296	0	0.0403953	0.0324398
K01366	0	0	0	0	0.0401709	0.082906	0.0538462	0.117949	0.12906	0.139316	0.101709	0.0538462
K01369	0.131725	0.579424	0.199622	0.0113895	0.189891	0.316314	0	0	0.209408	0	0.234907	0.436547
K01371	0	0	0	0	0.0354864	0.0186638	0.0429456	0	0	0.00746971	0.0635239	0.0634821
K01372	11.2504	11.9026	9.37712	3.72036	9.81896	15.4459	13.3892	16.7963	8.53396	16.6731	8.01298	10.2896
K01373	0	0	0.0557297	0.0479508	0	0	0	0	0	0	0	0
K01376	0	0.0355556	0.00444444	0	0	0.00888889	0	0	0.00444444	0	0.00444444	0.00444444
K01379	0.0558252	0.0517799	0.012945	0.0218447	0.0392439	0.0920681	0.0622018	0.0328216	0.0982473	0.0311073	0.03357	0.0618433
K01390	0.133583	0.0469795	0.0446613	0.0069785	0.138957	0.105785	0.0208796	0.0856919	0.119743	0.124296	0.0640827	0.11426
K01392	0.10274	0.203327	1.14739	0.00994278	0.113826	0.186172	0.19943	0.0291035	0.67581	1.19446	0.348637	1.42303
K01393	0.00793651	0.0428571	0.0238095	0	0.00793651	0.00952381	0	0	0.0301587	0	0.0396825	0.0539683
K01398	0	0	0	0	0.150567	0.116234	0.1291	0.00227531	0.00796359	0.0402251	0.13997	0.185017
K01400	0.0165749	0.0287791	0.0205242	0	0.0551207	0.110463	0.00369549	0.159988	0.00229095	0.0255354	0.240778	0.120542
K01407	0.00138456	0.178262	0.00138456	0.00449983	0.00103842	0.00449983	0.640706	0	0.0152302	0.00346141	0	0.0986501
K01408	0.0149535	0.0388498	0.0862445	0	0.00917316	0.00724638	0	0.0115607	0.00385356	0.0481696	0.0181159	0.0366926
K01409	25.2952	25.6231	20.6208	8.7373	22.9847	30.1384	21.8325	27.8108	24.1151	31.4917	19.427	27.5589
K01412	0.00860215	0.0792727	0.0269254	0	0.0430982	0.036734	0	0	0.00645161	0	0.0431856	0.0324329
K01414	1.68791	7.258	0.755388	0.52006	0.764216	1.57022	1.41879	0.918902	0.922787	0.424531	0.710961	1.47336
K01417	0	0	0	0	0	0.0539216	0.01386	0.0457516	0	0.151767	0.00326797	0.002772
K01419	3.08471	3.57762	4.35313	4.23703	3.15361	4.45405	4.9621	2.62543	7.49167	3.11183	2.73646	4.89176
K01420	2.68617	2.47927	1.61283	0.824713	3.48002	3.88165	5.37786	2.25598	2.01939	1.94278	1.76885	3.10404
K01421	2.7607	1.3289	1.84876	0.218269	3.8179	5.99562	5.04919	3.81125	2.47218	2.3437	1.96365	3.05914
K01423	1.28063	0.783928	0.691769	0.927133	1.16085	1.12642	1.42427	0.51044	0.69113	1.01127	0.994603	2.48011
K01424	13.9763	12.5351	10.4326	8.1565	14.5354	19.7807	14.9632	14.4376	12.4459	16.8031	9.26279	16.0232
K01425	4.14524	4.08779	4.04424	4.33339	3.5609	8.44096	6.02293	6.08217	4.54045	8.4305	2.39311	3.56318
K01426	1.21903	0.688001	1.20809	0.188371	0.93676	1.49202	0.861635	0.619143	0.701908	0.692225	0.613531	0.849316
K01428	0.08625	0.00292659	0.0867561	0.0957607	0.234425	0.413237	0.015771	0.402826	0.269632	0.0243691	0.0802726	0.228706
K01429	0.00260417	0	0	0.0729167	0.013717	0.0833333	0	0.0059045	0.00520833	0	0	0.0104167
K01430	0.0990099	0.0169466	0.019802	0.0924092	0.0928542	0.165461	0.0132013	0.146104	0.029703	0.0132013	0.020247	0.0941892
K01431	0.376246	0	0.00213675	0.0376475	0.0201044	0.259206	0.0391756	0.0233333	0.0243336	0.0721402	0.0570353	0.0241854
K01432	0.00770713	0	0	0	0	0	0	0	0	0	0	0.0346821
K01433	0.948304	2.10299	1.36507	0.453314	1.69549	1.67037	1.37129	1.25582	1.34245	1.09511	0.891877	2.29685
K01434	0.000787092	0.156631	0.000787092	0.00157418	0	0.00314837	0.601338	0.00157418	0.00708383	0.00472255	0	0.0566706
K01436	0.0369331	0.00574713	0.0279146	0.0107583	0.0674182	0.107761	0.175217	0.0674892	0.0340446	0.0407805	0.0699163	0.0573112
K01438	6.2936	5.96891	4.88982	3.15749	4.93717	5.56538	4.94777	4.97064	8.35386	5.47211	4.08882	5.36941
K01439	5.61984	5.16229	9.39528	10.4777	7.10459	10.6326	7.5016	3.79853	7.94521	7.02747	5.4372	9.27025
K01442	9.84738	6.61787	8.0295	7.5844	9.88192	11.5643	8.33954	11.2008	8.90788	12.318	6.61673	9.29299
K01443	14.1907	14.1913	9.20618	13.4552	13.3045	16.1941	10.2209	9.31273	17.5553	12.3776	9.44257	13.8768
K01447	14.5568	11.389	15.1971	4.55533	18.9913	18.8111	10.3761	18.2777	14.8315	12.5124	16.0688	19.081
K01448	28.1495	34.664	27.1377	15.7851	29.916	31.4482	25.4781	32.8038	32.5832	32.9381	29.5413	33.6201
K01449	6.91419	6.98698	6.87909	0.722159	10.6863	8.46469	10.3839	12.367	8.57434	7.17211	9.86174	10.0624
K01451	0.0963321	0.251178	0.100036	0.00774212	0.176755	0.411513	0.55854	0.174877	0.0938447	0.31449	0.093706	0.304452
K01455	0.0127571	0.00634921	0.0185039	0	0.0495358	0.0356561	0.249346	0.0231635	0.0303528	0.00557063	0.0222564	0.117205
K01457	0	0	0	0	0	0	0	0.056338	0	0	0	0
K01458	0.0917079	0.058156	0.0997709	0.00425532	0.00864995	0.163758	0	0.0620442	0.128038	0.0148364	0.00952381	0.0400108
K01462	19.7002	22.1993	15.7188	7.77583	19.83	21.8034	18.1533	20.1631	19.3311	20.7404	16.0549	21.5723
K01463	0.668488	0.239827	0.213588	0.185252	0.323846	0.877934	0.364779	0.618026	0.24043	1.16091	0.515571	0.873323
K01464	2.01199	1.17099	1.88597	0.568738	2.92871	5.43259	3.19232	2.43972	7.94443	2.02675	1.45373	2.63451
K01465	18.8454	22.6036	14.6263	8.27406	18.2497	24.3072	20.0936	19.5894	16.7802	20.7012	14.8532	22.4508
K01466	0.165749	0.273849	0.17185	0.339116	0.291247	1.23908	1.46294	0.461639	0.219346	0.710512	0.33657	0.637854
K01467	0	0.178131	0.00408998	0.00705467	0.00687614	0.00705467	0.547619	0.0252811	0.01425	0.00585365	0.00306748	0.104825
K01468	5.68412	3.76929	5.2381	1.21451	5.42971	8.5622	8.07159	10.0895	7.81027	11.4589	5.38689	5.30091
K01470	0.822932	0.316831	0.44691	0.40797	0.716723	2.56907	1.24364	0.869657	0.774054	0.754618	0.679831	0.926601
K01473	0.332171	0.51904	0.433755	0.0381563	0.538631	1.39602	1.78556	0.379798	0.716439	0.35254	0.638743	0.507979
K01474	0.210465	0.564132	0.386355	0.0399167	0.370533	0.505248	1.63562	0.133099	0.300704	0.258908	0.827979	0.43849
K01476	2.49543	1.26228	2.27328	1.10935	3.14623	4.66281	1.03814	2.05725	5.89399	2.89867	2.9133	2.45763
K01478	5.25701	5.02036	4.99088	0.787605	4.8005	9.61957	6.5446	9.75607	4.98037	10.8578	4.32081	4.39372
K01479	0.306804	0.277593	0.503761	0.047101	0.511296	0.989813	1.0878	0.113289	0.35954	0.420731	0.391014	0.3092
K01480	6.61747	4.81719	5.69364	1.28634	5.97835	10.9432	8.49694	8.63848	5.13572	12.6554	4.90557	8.67473
K01482	0.0162879	0.0160259	0.0427915	0	0.0426422	0.729013	0.161291	0.074821	0.0292504	0.0179057	0.038246	0.0258802
K01483	0	0.107585	0	0.00414079	0.00406504	0	0.509317	0	0.0227743	0	0	0.0517598
K01484	0	0.139881	0	0.000744048	0	0.00446429	0.444196	0	0.00967262	0.00223214	0.0014881	0.0654762
K01485	0.468129	1.17059	0.550228	0.225199	0.781098	1.60626	2.0707	0.458174	0.648095	1.12604	0.547501	0.655461
K01486	5.5458	5.62927	4.89068	1.31444	4.84909	11.428	10.2056	5.50452	9.67875	7.138	4.43692	4.88634
K01487	7.18268	5.55073	6.64147	2.72055	8.01411	8.80353	6.94106	9.335	5.2655	10.1387	5.4323	7.40994
K01488	1.16738	2.17963	1.94074	1.53504	1.36484	1.01886	1.56433	1.05281	1.728	2.21578	0.98172	3.27087
K01489	11.9131	12.6619	9.81673	6.12784	10.6731	14.1421	12.272	13.9801	9.24882	14.6313	9.77972	12.524
K01491	19.8545	23.2267	18.0169	9.24423	19.084	19.7749	14.0499	18.7625	18.8844	21.7199	16.4203	23.2266
K01492	0.00534759	0.0392157	0.0383244	0.00178253	0.0196078	0.0365419	0.107843	0	0.00534759	0.0285205	0.0614973	0.00178253
K01493	16.4559	19.7828	13.7696	6.6799	20.0339	20.3795	21.6548	31.6952	15.3736	19.683	15.1262	17.0229
K01494	2.11021	2.48747	2.61804	0.566954	3.64898	2.61842	1.16617	1.47307	5.53342	2.27398	2.82354	4.14119
K01495	9.89731	8.90736	11.8322	9.84945	9.72789	15.7467	12.5396	13.4146	10.4415	16.1626	6.58905	14.6399
K01496	0.855123	2.73302	0.559835	0.0479393	0.636703	1.92003	1.90888	0.784848	0.436167	0.936634	0.615813	0.795951
K01497	0.266756	0.954676	0.509681	0.0747048	0.665727	0.719955	0.421602	0.234551	0.507283	0.154388	0.0980408	1.26548
K01499	0.101449	0.0952381	0.0641822	0.00414079	0.13147	0.565217	0.202899	0.424431	0.127177	0.630581	0.187371	0.0765792
K01500	0.994666	0.360945	0.928742	0.077029	1.48727	2.15167	1.33822	1.56247	0.770972	1.59447	0.605454	1.66771
K01501	0.457189	0.751692	0.929082	0.185669	0.619127	1.20599	0.416244	0.505682	0.764896	0.216315	0.267193	1.40968
K01505	0.261764	0.546177	0.479141	0.0557298	0.579575	0.539385	0.105854	0.230878	0.293698	0.272065	0.154075	1.02417
K01506	1.47994	0.780909	0.908164	0.151486	1.11548	1.23237	0.654642	0.891199	0.574861	1.03588	1.33726	1.49903
K01507	5.90812	8.95477	6.56815	0.549425	6.42456	8.07076	6.51108	5.35602	5.16401	6.84096	4.92893	8.18672
K01512	1.76276	5.03516	1.87799	0.25711	1.42391	1.42198	1.16687	1.27712	2.63793	0.618169	0.623909	1.27686
K01515	11.5399	9.63859	10.0624	9.10215	10.7685	14.4234	9.89134	9.69693	9.44906	11.4419	9.73284	9.46523
K01517	0.00330033	0.00770077	0.0275028	0.00440044	0.0187019	0.0473047	0.00220022	0.00110011	0.0121012	0.0132013	0.0759076	0.00660066
K01518	0.362826	0.399755	0.508097	0.0409608	0.458791	0.293169	0.020794	0.253127	0.528168	0.1803	0.312466	0.412026
K01520	22.5358	27.7457	26.6442	10.8413	33.8906	26.9519	15.806	41.1488	33.7595	26.7104	28.8344	39.2916
K01521	0.00132275	0.203704	0.00529101	0	0	0	0.612434	0	0.00925926	0.015873	0.00529101	0.0714286
K01523	0.669658	0.43181	0.775794	0.0738829	0.499745	1.31713	0.515145	0.743691	0.473895	0.776947	0.45213	0.460754
K01524	18.1416	20.1177	15.1613	13.476	18.9331	23.5424	17.5388	16.312	13.1575	18.9812	12.8814	19.0722
K01525	0.896433	0.668848	0.414323	0.224069	0.70952	0.530708	0.553871	0.480517	0.351531	0.134804	0.663292	0.524485
K01528	0.025761	0.0931134	0.0373133	0.0140852	0.0492363	0.0503174	0	0	0.025761	0	0.0473675	0.0631979
K01529	0.996397	0.650914	1.05374	0.20995	1.1675	0.468975	2.39306	0.899397	0.886268	0.781203	2.08034	1.94808
K01530	0.0162467	0.124019	0.0653866	0	0.0666091	0.0420509	0	0	0.0396703	0	0.0764401	0.0628247
K01531	9.84866	4.14441	8.02307	7.28982	10.8976	8.42686	4.83432	6.81619	14.126	6.45273	8.46987	10.5338
K01533	17.4831	15.0933	11.2017	5.56982	14.8058	20.6761	13.1672	16.3447	11.2657	18.4666	12.2048	15.3198
K01534	25.3795	15.2298	21.9934	10.8443	27.282	32.8873	25.0017	25.4298	24.3401	25.3209	22.2495	28.2212
K01535	0.204793	2.159	0.0554635	0.00179211	0.163805	0.169636	0.0441508	0.21872	0.0854891	0.100152	0.0792906	0.235484
K01536	0.0338542	0	0	0	0.0260417	0	0	0.00260417	0.0208333	0.0364583	0	0.182292
K01537	46.8637	34.7603	37.851	12.9686	54.2452	57.2255	35.0681	58.111	50.2479	50.8067	43.3184	52.3338
K01539	0.152719	0.237081	0.0597097	0.0848348	0.0368295	0.0281602	0.0412664	0.0229226	0.0751977	0.0117262	0.0544562	0.0803079
K01540	0	0	0	0	0.0118203	0.0212766	0.00472813	0	0.00472813	0	0.00236407	0.00472813
K01546	1.52099	1.26423	1.16733	0.486892	2.0883	2.36159	2.37222	1.79807	2.49764	2.4362	1.10687	2.5692
K01547	2.08046	1.48673	1.83407	0.716466	3.46063	4.21286	2.78622	2.90689	3.28034	3.04992	1.67575	3.31343
K01548	0.669138	0.640177	0.725883	0.282029	1.17627	1.16144	1.37044	0.903781	1.18985	1.29661	0.462519	1.33272
K01551	0.486819	0.473478	0.329392	0.0243994	0.532355	1.11578	0.376997	0.70948	0.262022	0.948304	0.406085	0.389254
K01552	18.9261	15.1863	8.97032	1.54434	20.4595	25.441	28.8613	17.3544	12.6183	16.3337	12.429	23.4861
K01554	0.152031	0.152238	0.138265	0.023088	0.211036	0.184591	0.148864	0.138707	0.0995089	0.0330279	0.0715888	0.109616
K01556	0.0366946	0.0885068	0.0480043	0	0.066649	0.339406	0.272192	0.101861	0.0336793	0.172244	0.15847	0.133628
K01557	0.0207337	0.0654986	0.0717703	0	0.0175439	0.159875	0.0749755	0.051237	0.0669856	0.00956938	0.0765858	0.0861244
K01560	3.21129	3.85741	3.61681	0.234292	2.82052	2.99115	3.66545	2.67124	2.80974	2.55514	2.94436	3.93871
K01561	0.375436	0.227699	0.229802	0.0885542	0.342805	0.189523	0.0238468	0.192676	0.110397	0.0644934	0.238623	0.158312
K01563	0.00766284	0	0	0	0	0	0	0	0	0	0	0
K01565	0.20371	0.627142	0.601933	0.238162	0.137005	0.996497	0.343933	0.335503	0.539894	0.431023	0.322736	0.890978
K01567	2.01546	0.60479	2.38879	0.325781	2.82607	1.49743	0.376669	3.31348	1.8121	1.63035	2.31575	3.1914
K01568	0	0	0.0201465	0.029304	0	0	0	0	0	0	0	0
K01571	6.22329	3.5266	2.89871	0.743204	6.18034	8.88116	7.58191	5.47413	4.9706	5.35536	3.34831	6.92405
K01573	1.78965	2.09407	1.35988	1.40524	1.63633	1.84247	0.678091	1.13407	2.96053	1.30303	0.687438	1.24553
K01574	0.0799457	0.374906	0.114689	0.0075188	0.102958	0.146484	0.073819	0.0408919	0.0150892	0.065132	0.0766071	0.030444
K01575	0.0852102	0.0363481	0.0172916	0.00789889	0.0607625	0.238933	0.545584	0.0826548	0.0298605	0.0809785	0.0265852	0.076571
K01577	0.803737	2.51956	0.290978	0.468243	1.341	0.388892	0.577351	0.221863	0.488355	0.322475	0.0945832	0.348182
K01579	7.72182	11.3989	6.40598	3.23849	7.16321	9.40109	8.3529	7.69267	8.5379	10.3789	5.91649	7.97063
K01580	0.982417	3.70746	1.46343	0.10142	0.829764	1.29394	3.54355	1.13429	1.16875	1.76382	0.354737	1.05608
K01581	1.07554	4.38875	0.622241	0.745565	0.876848	1.33068	1.46447	0.526794	1.07658	0.423408	0.807055	1.19221
K01582	1.27486	1.56822	0.294659	0.131795	1.10559	0.262576	1.2837	0.476163	1.36733	1.43545	1.45702	0.860086
K01583	0	0	0.00161812	0	0.0386717	0.0113912	0.00611621	0.0132518	0.0428135	0.0362766	0.063379	0.0187049
K01584	0.820132	4.27798	0.592307	0.125539	0.143344	0.398876	0.933237	0.356652	0.427229	0.0474226	0.281732	0.290734
K01585	26.0012	23.8295	17.2831	10.4497	22.2819	29.9277	18.5494	26.7953	20.5135	28.9116	22.6059	27.6629
K01586	14.7006	15.4844	10.7385	7.99471	14.4415	18.2034	15.0506	13.8392	15.6074	14.8544	11.6639	16.996
K01588	13.568	12.752	10.6064	6.80254	13.4185	18.9259	14.0412	14.6141	15.659	15.9909	10.1637	14.2431
K01589	1.62237	5.09131	1.09335	0.332436	1.53203	1.62166	3.27365	1.45644	1.43191	2.12958	1.00224	1.64013
K01590	0.00213675	0.222412	0	0	0	0.0086371	0.236702	0.00431855	0.0369568	0.0016835	0.0102115	0.0100489
K01591	19.0256	17.8191	13.5252	13.0727	18.1502	23.5756	18.1367	18.7072	20.187	21.7392	14.8099	22.8932
K01593	0.0333662	0	0.0389784	0	0.0427078	0.136144	0	0.00584795	0.0142364	0.00224467	0.0417645	0.0279769
K01595	0.81763	0.777673	0.353229	0.0317647	1.41757	2.07505	1.85569	1.01799	0.559006	0.273343	0.481677	1.2787
K01596	5.5162	6.14138	3.44646	0.870549	5.14548	8.68674	7.25299	5.63194	6.87234	5.73052	5.11151	6.73076
K01597	0.0806579	1.18282	0.0338918	0.00207684	0.0699827	0.121193	0.551734	0.0883446	0.0309893	0.0189734	0.0345671	0.122053
K01598	0.00749064	0.0761208	0.00728597	0	0	0.0460345	0.705299	0.0180702	0.010929	0.234637	0.0054845	0.0129179
K01599	4.39459	7.51808	3.52005	0.751588	4.87669	7.08907	6.07294	3.87566	5.56299	3.83456	3.51708	6.40878
K01601	0.350291	0.226211	0.279297	0.0406711	0.248968	0.192494	0.100312	0.142739	0.131423	0.234984	0.194991	0.319272
K01602	0.0342679	0.0778816	0.0280374	0.046729	0.0473588	0.143898	0.180328	0.258652	0.193078	0.145719	0.0309654	0.0582878
K01604	16.3177	15.7913	13.7644	5.76419	14.0932	21.2715	17.8416	19.3782	21.1476	23.2997	10.8907	14.0188
K01607	25.0259	28.6307	18.0428	8.4553	30.6875	37.4571	27.6349	44.7199	21.9917	35.7579	23.0734	24.0265
K01608	0	0.133558	0.00617284	0.00561167	0.00416667	0.003367	0.592031	0.00638036	0.0203258	0.163293	0.00112233	0.0862371
K01609	6.23264	5.57796	5.28782	3.04192	6.0949	7.46917	4.69164	5.07025	4.58539	5.99549	5.1181	6.79645
K01610	43.4205	42.2449	28.6567	21.7348	46.9029	52.9259	34.3328	44.7937	39.486	50.7574	28.7972	42.5154
K01611	2.35189	2.01733	2.94341	3.73968	2.80274	2.77445	1.98939	1.58718	2.79032	2.67085	2.49859	2.67584
K01612	0.00146843	0.154062	0.0115438	0	0.022995	0.0290475	0.607911	0.0070922	0.0112045	0.00140056	0	0.090697
K01613	11.7835	18.3148	10.3641	8.09265	11.6936	13.4713	9.77546	12.6983	10.2907	13.8657	7.14064	11.1355
K01615	0.269263	0.107344	0.327574	0.00757906	0.172094	0.579363	0.308928	0.210453	0.188248	0.353354	0.182631	0.24622
K01619	14.3228	11.0368	11.0973	10.7866	14.0341	18.6927	15.2114	17.4232	15.9459	18.8646	11.5071	15.4711
K01620	10.2236	10.9642	10.0925	11.3992	11.12	17.3908	12.8536	11.6949	10.7184	11.9674	7.0916	8.98765
K01621	4.60204	5.26426	2.95893	0.255937	4.70803	6.69644	3.59732	4.22681	2.96182	4.66524	5.93653	6.78642
K01622	0.787702	0.47075	0.55446	0.00815225	0.533534	1.22594	0.58621	0.760473	0.378753	1.02069	0.446426	0.876578
K01623	0.314526	0.546752	0.259656	0.150311	0.706638	0.157921	0.0463942	0.534408	0.215468	0.278706	0.365561	0.311629
K01624	35.0461	38.4547	31.877	22.0295	39.3291	46.4879	38.1111	35.9426	38.2983	42.8692	27.6571	38.1431
K01625	9.00604	9.25237	5.43079	2.97608	9.20068	11.9402	9.80314	9.26134	10.1392	11.5764	8.24534	10.6684
K01626	3.17158	5.43407	1.92868	0.513838	4.23529	3.53537	4.15287	2.6074	2.78483	2.1589	2.06825	4.712
K01627	7.92297	12.7801	7.93899	8.36821	8.4058	8.96589	7.05374	6.61152	13.1974	9.40892	7.44758	8.62481
K01628	4.67319	7.25786	5.43176	8.03056	6.4754	8.37114	4.85225	4.38245	10.3171	5.86299	5.15237	7.43804
K01629	3.89664	2.77259	1.76538	1.75913	3.10781	3.5047	2.38661	3.13782	1.81909	4.10888	2.64144	4.18384
K01630	0.0647236	0.27642	0.0748448	0.0132216	0.0697688	0.150469	1.10932	0.0491382	0.117545	0.183367	0.100477	0.277634
K01631	0.0113269	0.200647	0.0161812	0.00485437	0.0113269	0.0614887	0.624595	0.00323625	0.0339806	0.0242718	0.038835	0.0711974
K01633	6.72051	8.11877	5.0003	2.69786	6.15685	8.40679	5.67654	7.14947	5.01816	8.01162	3.58736	6.41568
K01635	0.0140562	0.0271605	0.0160257	0.00246914	0.0214884	0.208661	1.19955	0.0389364	0.0218044	0.00897913	0.0228965	0.0782314
K01637	0	0.197701	0.01	0.0304981	0.0156863	0.00153257	0.564075	0.00784314	0.0277665	0.0069867	0.0411765	0.136331
K01638	0.00698812	0.362656	0.0279567	0.0425498	0.0294702	0.0118798	1.06038	0.0258451	0.0673689	0.013525	0.0300725	0.253768
K01639	5.45136	6.17275	3.6276	7.22567	5.82891	5.58488	5.59833	3.34443	8.14964	4.76216	2.94829	5.07356
K01640	0.0557554	0.0213433	0.195153	0.0222056	0.170972	0.127788	0.0570115	0.0702993	0.0970879	0.0433488	0.0781248	0.0600997
K01641	0.779721	1.6847	0.543855	0.0400305	0.762311	1.30907	0.948438	0.724772	0.353208	0.990342	0.609019	0.659501
K01643	0.889633	1.08743	1.44511	0.144279	1.17412	4.35559	3.09069	0.780443	1.22669	1.03434	1.08185	1.07558
K01644	0.930205	1.5655	1.47114	0.13871	1.53158	4.98619	3.29656	0.632835	1.25203	1.98921	1.13222	0.870231
K01646	0.325581	0.416534	0.587677	0.0447006	0.547012	2.05145	0.93763	0.29386	0.636006	0.420038	0.266664	0.294182
K01647	9.60102	9.62089	6.175	3.5682	10.6679	14.9948	10.8842	8.12764	10.9414	7.89876	5.41229	10.34
K01648	0	0	0	0	0.0503556	0.020151	0.0265365	0.0414299	0.197243	0.173544	0.210748	0.072172
K01649	21.8065	19.0064	12.085	6.14362	18.875	24.1216	19.729	15.5155	17.8224	16.7619	15.8768	23.3297
K01652	21.1561	16.8459	13.1829	5.43841	20.5161	25.1348	17.727	17.0501	20.1055	17.966	15.2955	24.0509
K01653	11.3746	10.4776	7.26194	3.58113	10.7205	12.5887	10.1568	8.65968	11.5701	9.48698	7.14857	13.4685
K01654	0.00265604	0.000933707	0.188803	0.000933707	0.0492377	2.01127	0.172911	0.0178969	0.0381462	0.0110482	0.155007	0.143267
K01657	6.6968	9.368	7.12544	2.84175	7.20222	9.7536	6.23272	5.31308	5.66274	6.58383	5.25249	7.99442
K01658	5.35166	4.85218	4.20786	2.5387	5.36266	6.76373	5.10222	3.93394	4.1824	5.46215	4.45053	4.89869
K01659	0.2935	0.81107	0.510097	0.122964	0.508286	0.65779	0.119467	0.245567	0.541839	0.109015	0.140003	1.53667
K01661	3.33389	2.81184	3.32101	2.08638	3.78358	3.18847	3.0711	2.5753	2.7836	2.30082	2.5626	2.3455
K01662	19.5518	23.292	16.1316	9.95056	18.1782	23.0857	16.3687	20.1519	21.5717	24.0218	15.2606	19.2821
K01663	0.0235216	0.284512	0.013468	0.00673401	0.157775	0.010101	0.00673401	0	0.064637	0.11104	0.311092	0.0137763
K01664	0.407641	0.443797	0.197169	0.115771	0.117221	0.288194	0.630412	0.0786137	0.0226851	0.0998269	0.0873249	0.208129
K01665	1.17412	0.887471	1.09624	1.85599	0.536256	1.96073	2.72926	1.06431	1.34687	1.45976	0.504018	0.942447
K01666	3.84823	6.22426	1.53902	0.693533	2.61569	2.38389	1.42434	1.9326	5.48209	2.77558	3.45433	6.81556
K01667	6.76498	7.17035	6.41122	1.2729	5.45806	14.4654	14.3815	14.4287	7.91898	17.038	4.87727	7.06891
K01668	5.26868	4.02222	4.26426	0.717241	3.6928	9.86239	6.05324	8.98901	3.48557	7.88151	3.28904	3.13309
K01669	0.450064	1.18431	0.16238	0.0655681	0.43619	0.0392447	0.587033	0.727613	0.157915	0.337302	0.507769	0.307129
K01671	0	0.167793	0.0108609	0.0112613	0	0.00185185	0.567568	0.00595596	0.0140891	0	0	0.0623624
K01672	0	0.0045977	0	0	0	0	0	0	0	0	0	0
K01673	5.82431	6.66418	4.82413	6.34868	5.94176	6.74773	3.47676	4.43413	4.83286	6.1003	4.41155	6.29805
K01674	0.287075	0	0.00272109	0.0272109	0.00710767	0.337884	0.511494	0.00862069	0	0	0.0272109	0
K01676	18.6197	21.6658	11.8638	8.09507	16.0026	20.8879	17.7586	18.8349	15.9662	24.4919	10.8357	17.3117
K01677	5.22077	2.43727	3.33266	3.83235	5.94246	10.0569	6.9284	4.7072	4.06094	6.15924	3.60726	5.73229
K01678	4.31306	2.70898	4.14007	3.37951	4.67131	8.15276	6.86273	4.33396	3.59313	5.04936	3.477	4.39515
K01679	1.45574	3.61613	1.20317	0.222163	2.23284	3.7346	2.10693	1.68904	1.47781	1.44467	0.837273	3.07736
K01681	15.272	12.6681	11.846	4.69142	17.8191	22.2609	18.2665	15.3146	17.5303	11.9177	9.61172	15.6156
K01682	0.389448	1.06874	0.650783	0.189667	0.908814	0.776144	0.792961	0.301192	0.550322	0.133693	0.31917	1.34981
K01683	0.0060241	0.00780777	0	0	0.0729217	0.0605597	0.0111096	0.00100402	0.00667644	0.00100402	0.0256024	0.0102487
K01684	0.123462	0.434688	0.254428	0.0500664	0.190482	0.305595	1.48509	0.249852	0.218892	0.171782	0.218688	0.327979
K01685	5.35009	3.83653	4.23417	3.23147	6.52737	9.24096	7.70522	7.3388	3.85751	8.43629	4.46529	4.98741
K01686	7.88191	8.70964	6.61138	4.62776	8.42802	13.5832	7.38409	7.30686	6.56057	7.50705	5.74032	9.40555
K01687	23.0819	19.505	12.8477	5.79285	22.3246	27.2098	17.0776	16.594	18.7991	18.6315	15.6741	23.6744
K01689	26.7237	33.2054	25.4703	11.0451	29.4854	37.1138	30.3726	35.0762	31.7957	34.1205	23.9537	30.4472
K01690	0.04158	0.298844	0.067978	0.0200336	0.0601285	0.0657367	0.457435	0.112297	0.183698	0.040726	0.178047	0.251318
K01692	0.433424	0.620595	2.05505	0.0285529	0.247207	0.056962	0.381228	0.278136	0.366576	0.0588608	0.323674	0.456777
K01693	5.84453	7.40944	2.99221	1.05756	4.82941	7.25919	6.42515	4.09248	6.83242	5.42658	3.75946	7.29668
K01694	0.00963391	0	0.0211946	0	0.0192678	0.0308285	0.00192678	0.00770713	0.00385356	0.0289017	0.0635838	0.00385356
K01695	6.1351	8.73686	5.63855	2.76179	6.6298	7.29478	4.53125	4.41293	5.04079	5.98938	5.20797	6.8578
K01696	8.43561	9.80307	6.36037	3.07041	7.61661	8.32323	5.05395	5.19315	9.24494	6.26467	5.72507	8.74241
K01697	0.00500501	0.00401606	0.00394477	0	0.00343643	0.0137457	0	0.00884524	0.0220823	0.0210813	0.0159272	0
K01698	3.82097	5.68594	4.27788	4.59089	4.06071	5.74403	5.00181	2.39558	3.17357	3.27482	2.08512	4.27252
K01699	0.527178	0.0112685	1.09589	0.453646	0.441221	0.160074	0.00691044	0.207607	8.2307	0.492169	0.341648	0.0374174
K01703	20.2814	19.2582	13.3475	5.87017	18.1799	21.695	16.0356	13.5077	20.4872	16.393	14.5245	22.2523
K01704	12.6573	13.9907	9.2009	4.08335	12.8533	13.6569	11.373	9.61925	13.4981	11.4276	9.75945	17.847
K01706	0.194368	0.203247	0.0998251	0.0110229	0.0778772	0.260184	0.589892	0.108782	0.0434437	0.215395	0.10346	0.244788
K01708	0.633554	0.218413	0.0836731	0.039034	0.393757	0.331936	0.596411	0.202014	0.0972711	0.188807	0.157344	0.359582
K01709	2.23471	1.44564	3.64181	0.567141	1.92814	1.22872	1.03578	1.04094	4.51861	1.74671	2.17733	2.66216
K01710	30.7761	34.2653	23.0597	15.1217	25.3055	32.5726	22.8824	25.6686	21.6542	25.3139	22.3372	27.3792
K01711	9.74565	6.33161	6.34525	6.1222	9.54771	9.2182	6.91661	10.3739	8.72886	9.35586	6.72122	6.84508
K01712	12.0907	8.38547	9.34024	1.90297	10.6788	22.2182	17.5826	21.9163	10.2526	24.2734	9.2257	9.79247
K01713	0.356032	0.111009	0.106601	0.0957636	0.405388	0.320466	0.0936183	0.264623	0.0519692	0.0818247	0.297618	0.324051
K01714	17.0817	16.212	13.1115	7.35303	16.4605	18.2684	16.0593	14.7695	17.5645	16.8144	12.4955	20.4313
K01715	7.30123	4.51745	5.56489	5.57212	6.42208	11.8013	10.1598	9.39311	8.06626	8.2595	3.54711	4.19707
K01716	0	0.164846	0.0291157	0.00821109	0.0127592	0.0216269	0.437711	0.0185185	0.0572036	0.0105972	0.0894038	0.153554
K01719	8.19869	8.80046	6.50829	4.5575	8.86775	11.0768	8.98	10.4242	6.62074	11.3333	4.71637	6.95496
K01720	0.311999	0.539156	0.428173	0.0976311	0.408122	0.518291	0.0746232	0.233897	0.453215	0.0931351	0.121194	1.05921
K01723	0	0	0	0	0.0131993	0.0558054	0.0813711	0.0238606	0.121821	0.0875298	0.0917825	0.0468491
K01726	0.061075	2.7506	0.0868322	0.0132619	0.0864484	0.306104	0.217633	0.0840068	0.332198	0.164192	0.0675162	0.426214
K01727	0.685788	0.401909	0.488098	0.0871804	1.42555	3.02076	1.28346	0.987905	2.1236	0.291471	0.3708	1.11742
K01728	0.547071	0.4756	0.241442	0.132298	0.508836	0.237831	0.585508	0.382742	1.92048	0.753134	0.581153	0.560496
K01729	0.874213	0.0380271	0.794072	0.102386	0.277724	0.275879	0.166189	0.72835	0.689297	1.39682	0.382107	0.386703
K01730	0.0545163	0.826155	0.310698	0.0900348	0.298066	0.481185	0.310601	0.170562	0.244012	0.127328	0.0761777	0.275297
K01732	0.00136333	0	0.00359712	0	0	0	0	0	0	0	0	0
K01733	16.3698	14.9761	10.6471	4.78137	14.7698	18.3557	14.2504	12.1481	16.1208	13.9196	12.9377	17.3312
K01734	4.70198	4.75315	3.99382	3.83566	5.69888	10.8542	10.9786	7.36874	7.49637	7.31196	3.86788	4.52204
K01735	16.6707	15.4717	9.62432	4.62659	14.7191	18.8758	17.1538	15.8481	14.7398	17.3528	10.8307	15.0896
K01736	15.1945	15.6792	11.0653	7.07509	14.4962	20.651	18.7887	15.4548	16.4625	20.4556	13.579	16.5615
K01737	10.027	13.1691	12.4964	12.8954	9.79993	12.8063	9.87189	10.8232	10.1381	14.2251	8.25123	12.3184
K01738	15.8658	16.0478	12.6276	4.608	17.269	19.9668	15.0214	14.4996	15.8966	15.2975	14.0662	20.59
K01739	0.291889	0.423557	0.149442	0.0115392	0.23781	0.311034	1.61711	0.206974	0.319287	0.146166	0.288852	0.359038
K01740	17.2612	15.1085	10.2109	6.81502	16.0824	19.3116	16.1607	13.4249	16.5851	13.8306	12.7911	17.036
K01743	0.00841751	0.003367	0	0.003367	0.0016835	0	0	0	0	0	0.0538721	0
K01744	8.66808	6.91219	7.12197	2.69161	7.36514	14.1065	10.1622	13.3194	7.8311	12.3988	4.92231	7.46027
K01745	7.68816	5.3789	6.43153	1.23794	6.90597	11.663	11.0423	13.8089	5.9126	16.3461	7.19556	8.49577
K01746	0.102965	0.118929	0.245756	0.0271132	0.275178	0.330255	0.532119	0.0756194	0.0494418	0.137174	0.177228	0.098395
K01749	3.31933	5.71936	4.13412	4.81655	4.3273	6.85125	4.45399	2.8781	3.56863	3.13994	2.60478	3.76875
K01750	0.0327381	0.0267857	0.0654762	0.00595238	0.0714286	0.166667	0.160714	0.0357143	0.0357143	0.0565476	0.0744048	0.0386905
K01751	2.80672	2.39988	2.79656	0.959881	4.00573	9.1688	8.09336	3.25812	9.36712	3.68012	3.55364	3.1849
K01752	18.6604	20.45	17.676	15.1695	17.0048	24.8646	21.7758	17.4445	21.1856	22.3248	13.0475	18.88
K01753	0.60707	2.23396	1.93712	3.40512	1.65014	3.41906	2.56815	0.583389	1.87527	1.15041	1.10564	1.30577
K01754	9.94706	9.76063	6.79976	6.28346	9.72984	10.5294	7.70153	6.95321	6.66805	6.44475	5.65668	8.53987
K01755	22.9399	20.2884	15.6546	11.323	21.9125	27.1194	18.7924	18.7518	19.6502	17.1795	15.4764	25.7358
K01756	23.8516	21.7536	18.7784	14.4951	23.5854	32.6922	19.0888	25.2504	25.9759	27.3932	17.3223	25.1853
K01759	7.05739	7.25392	5.5764	5.77798	6.79707	9.82717	9.69635	5.45606	9.2419	7.75037	6.4883	7.17618
K01760	1.09807	0.805697	0.697389	0.393132	0.639519	0.464235	0.230521	0.270698	0.309365	0.138748	0.498172	0.519899
K01761	0.15264	0.100472	0.400587	0.0115798	0.0850245	3.32107	0.778717	0.0761605	0.141904	0.244914	0.14447	0.113274
K01762	0.00408163	0.0244898	0.0122449	0	0.00272109	0.0394558	0	0	0.00136054	0	0.0136054	0.0285714
K01766	0	0.131365	0	0.00500949	0	0.00241546	0.0419557	0.00724638	0	0.00843882	0	0.0275821
K01768	10.3712	6.01102	4.84829	2.74265	7.43352	6.73297	3.63643	6.86624	5.54612	10.0769	8.58182	8.71234
K01770	8.87501	8.81605	6.75316	6.75188	8.24818	11.1097	8.48055	10.5597	10.932	11.8955	7.68535	8.57173
K01771	0.691312	0.844503	0.426857	0.420001	0.651755	2.01174	4.28467	1.40333	1.56073	1.10494	2.081	2.26124
K01772	1.97206	5.47384	1.97976	0.625842	2.41728	2.64776	2.73689	1.0864	4.71075	0.639863	0.865853	2.96409
K01775	11.4728	15.0394	10.1726	7.72733	9.9989	10.3519	7.73824	8.46562	13.1065	8.14143	9.5591	13.323
K01776	15.9035	15.2173	13.6202	8.9232	14.6713	18.8725	16.3162	17.897	16.0174	20.85	11.994	18.9939
K01777	0.302158	0.43481	0.569771	0.0371016	0.674131	1.29897	1.56473	0.264386	0.538778	0.486258	0.552079	0.489571
K01778	12.471	13.9161	11.2362	10.4704	13.2491	16.049	11.0683	12.2009	14.5924	14.3897	11.0118	15.6475
K01779	2.19192	2.17467	1.5854	0.440666	2.44094	3.2197	3.44011	2.35811	1.7568	1.25233	1.93434	3.55356
K01780	0.408173	0.0436542	0.227091	0.052582	0.413257	0.187457	0.171425	0.196923	0.56901	0.131625	0.219507	0.516132
K01782	0.000465549	0.295839	0.0018648	0.0186246	0.000931099	0.0065216	0.55146	0.000931099	0.004662	0.00559441	0.0018648	0.0675893
K01783	16.5126	18.7341	15.0196	8.01469	16.4863	18.3771	15.3746	16.4532	17.9399	19.2781	14.3749	18.4704
K01784	26.1718	32.6663	24.9813	15.3799	27.887	34.6116	26.6716	31.3204	29.4251	33.3939	25.5706	31.7009
K01785	17.6278	23.1803	13.4173	14.4676	17.3784	22.7839	17.9437	19.4646	21.9105	21.3208	11.3889	14.499
K01787	4.4796	6.87918	3.04166	2.7913	4.36023	4.76472	4.23687	2.93286	9.89717	4.14445	2.52347	3.92617
K01788	3.55527	3.35816	2.3858	3.71651	3.70928	4.36022	2.00011	1.69611	3.16948	2.86615	2.88479	4.37773
K01790	17.9854	17.2064	14.0852	9.53993	14.4616	15.1058	12.218	16.4144	13.1027	18.6881	13.2133	15.0062
K01791	11.9886	18.8069	8.59747	3.01102	12.2062	17.645	12.8551	16.1556	10.4422	17.7062	14.8734	13.9383
K01792	0.718751	0.631781	1.6395	0.009162	0.345647	0.176897	0.695885	0.27406	0.379531	0.215959	0.272707	0.719075
K01793	0.0640369	0.074306	0.00561913	0.00532481	0.101297	0.0605166	0.0832689	0.0924154	0.0237953	0.171011	0.0434356	0.0376856
K01796	0.0146987	0.0163501	0.0634117	0	0.0329385	1.02731	0.164649	0.00814871	0.0292329	0.00729117	0.00356506	0.0283288
K01798	9.34123	8.69775	6.34394	3.56201	8.11112	12.152	11.9461	11.0981	7.35056	14.2963	5.54779	10.0116
K01799	0.0915079	4.48341	0.181622	0.0150184	0.107793	0.160928	0.011402	0.254641	0.1018	0.153043	0.129174	0.185271
K01802	1.28469	1.08292	1.09611	0.290786	0.865816	1.7937	0.408426	1.06048	1.06243	1.46074	0.90259	1.29551
K01803	25.1396	30.3588	24.197	15.8031	30.2857	32.7597	25.1546	26.3629	30.1967	32.1351	20.3785	30.919
K01804	8.05036	7.79294	4.81859	3.2546	8.49992	11.3847	6.85726	7.14483	6.29104	7.43798	5.46176	10.1769
K01805	4.52044	5.08203	3.27431	3.28556	5.29187	6.30034	4.61031	4.08215	4.21064	4.12648	2.61505	3.63258
K01807	1.42329	2.06162	0.892479	0.196341	1.61464	1.7429	1.99775	1.00215	0.686949	1.09543	1.2535	1.63101
K01808	14.0297	15.25	12.1178	6.67552	14.0707	17.0037	15.3747	15.7794	14.8996	17.3234	11.7709	15.6414
K01809	13.6615	10.6548	10.2797	10.0578	12.68	17.5328	14.1734	15.5195	13.2279	17.1134	8.26532	11.6234
K01810	27.6064	27.2404	20.9576	10.9696	27.078	29.1104	20.0275	26.086	29.7096	27.2064	23.0499	33.0149
K01811	7.39244	4.07238	4.51112	4.51482	9.294	8.08754	3.60271	6.60151	5.14993	6.72432	4.38579	6.63113
K01812	7.46789	6.86552	6.30699	3.45016	8.813	13.3452	9.20344	9.31536	7.12718	10.4436	5.60764	7.88563
K01813	3.66712	3.49009	2.16076	1.73562	3.44717	3.27513	1.86947	2.80029	2.0778	4.42473	2.72831	3.96951
K01814	10.0394	10.3405	6.53637	3.25213	8.92498	11.4949	10.6958	7.92431	10.2981	8.07862	5.8043	10.6046
K01815	5.2442	4.52335	3.97956	2.08577	6.12031	7.7987	7.12231	8.20429	4.32079	6.18606	3.95529	4.53743
K01816	0.30503	0.367506	0.173881	0.0171021	0.446898	0.549593	0.6456	0.355898	0.227965	0.331298	0.189214	0.841586
K01817	5.78369	4.99936	4.18408	3.94072	5.27738	6.21841	3.96479	3.84532	4.10293	5.29885	4.41832	6.81081
K01818	6.23998	9.19883	6.97304	8.13576	9.2518	9.69122	5.34902	7.62005	13.5996	5.08747	4.09099	7.10329
K01819	0.0377116	0.0346667	0.0304274	0	0.0973624	0.0602838	0.150662	0.0528287	0.248464	0.0266667	0.221333	0.0411693
K01820	0.018067	0.00408163	0.0297043	0	0.0446013	0.126671	0.0759801	0.0253856	0.0230571	0.0602285	0.0260327	0.0442849
K01821	0.847337	1.33218	1.14284	0.302534	1.65318	1.33976	1.50767	0.642955	0.815145	0.498449	0.786465	1.50609
K01823	1.0059	1.59319	1.61414	0.238189	1.31207	1.52404	1.71715	1.18237	0.524428	1.23096	0.989457	1.19649
K01825	0	0.258447	0.00456621	0.00730594	0	0.00684932	0.688584	0	0.0260274	0.00547945	0.00182648	0.141553
K01826	0	0.115486	0	0	0	0.00262467	0.472441	0	0.0131234	0.00262467	0	0.0551181
K01830	0.047619	0.0492063	0.0380952	0.0412698	0.132701	0.056872	0.0505529	0.00315956	0.0126533	0	0.0837283	0.0410742
K01834	3.69656	4.56858	5.157	1.03929	5.17098	3.85112	3.98389	4.43109	9.63533	4.64848	4.68139	4.49086
K01835	27.2373	26.8105	19.108	8.96061	27.8404	37.9603	27.8733	29.3837	19.7976	27.8514	20.1358	29.6
K01836	0.00294985	0.0890938	0.0216499	0	0.0236309	0.0938362	0	0	0.0139721	0	0.0762302	0.0715966
K01838	2.99848	3.42535	3.03405	3.81556	3.06662	2.62984	4.39873	2.11811	7.05431	3.53907	2.08455	2.84005
K01839	6.71581	5.27965	6.81362	5.93285	8.41289	5.60743	3.07889	5.5083	10.0699	7.01805	6.15619	10.9476
K01840	15.2085	12.5874	12.0267	5.62841	12.7482	20.085	15.8332	18.9196	23.219	22.7939	9.90567	12.5245
K01841	0	0.00462963	0	0	0	0	0.160707	0	0	0	0	0
K01843	5.59242	7.01578	3.42471	1.07091	3.60783	8.85789	7.03946	6.9494	3.27047	8.49102	2.74754	3.01968
K01844	4.51869	3.16052	4.07765	0.585072	3.14927	9.29133	8.53546	8.48583	2.54189	9.85432	2.72322	3.0368
K01845	9.31736	7.89275	7.28998	5.36432	7.7643	19.883	16.8913	9.17513	6.76258	8.99631	7.19897	11.605
K01846	0.0684901	0	0.0730706	0.0142857	0.0783823	0.698494	0.0758621	0.107064	0.180706	0.0516599	0.0539416	0.125207
K01847	30.0285	33.1469	25.7194	9.54852	24.7896	48.288	41.2311	45.4714	28.9871	48.8324	18.144	27.2115
K01848	0.713739	0.755587	1.20072	1.14376	1.19491	1.49425	0.930833	0.473825	0.688813	0.743382	0.747571	0.480237
K01849	0.45158	0.890075	0.857584	0.314642	0.727119	1.02452	1.02625	0.265765	0.569651	0.552448	0.598281	0.382401
K01851	0	0.00188324	0.00188324	0	0.00753296	0.00376648	0.0320151	0	0	0.0112994	0	0
K01854	10.6159	10.1471	6.76537	4.08341	13.1595	9.84074	12.0955	8.12281	6.68313	7.7991	7.42331	10.4536
K01855	0.00524934	0.0288714	0.00787402	0	0.00524934	0.023622	0	0	0.0183727	0	0.00787402	0.0104987
K01857	0.222105	0.095328	0.0784842	0.0711636	0.277644	0.338833	0.0469922	0.16919	0.144708	0.123977	0.308735	0.313634
K01858	3.28523	4.22179	2.38632	2.03099	3.00349	3.64915	1.95174	3.42515	2.20191	2.71924	2.42469	2.98676
K01859	0	0	0	0	0.00637959	0.00478469	0.00318979	0.0175439	0.0334928	0.0446571	0.062201	0.0191388
K01866	34.3502	35.8817	28.5474	15.1175	35.0614	42.3226	33.0139	37.173	31.4521	43.0588	29.5704	36.0727
K01867	25.2187	27.5002	22.5246	11.6551	25.022	28.628	20.9949	25.6377	25.8037	28.7616	21.2965	29.0649
K01868	42.8326	41.5312	36.3992	18.3139	44.2194	53.5388	37.2725	45.8878	43.9075	52.733	34.1584	47.4145
K01869	43.7526	41.9839	33.7061	16.2565	43.4104	48.1568	35.8876	41.0547	44.6529	47.9287	35.9445	50.3578
K01870	46.8693	45.5261	43.7045	21.0189	53.3916	56.3	38.5536	49.3488	49.1102	53.7544	42.237	58.4359
K01872	44.1575	41.9242	37.3063	19.6995	44.6259	52.4266	38.5087	42.7479	44.0218	48.6996	37.0866	53.7435
K01873	51.2927	51.5487	47.678	20.41	54.5009	70.4011	49.8561	63.8509	51.311	65.2563	42.7778	60.6066
K01874	39.7083	44.4179	33.9818	14.7606	41.8157	52.4108	35.6348	42.0566	42.2331	47.3219	33.7711	43.2767
K01875	31.3395	33.3504	29.5191	13.9303	34.9685	37.0503	29.4278	35.0539	35.7159	36.4257	28.9271	40.6554
K01876	41.902	37.3693	39.7353	16.5131	42.5662	55.1616	39.504	47.9753	44.1731	52.4407	34.7418	47.567
K01878	4.44864	4.97204	5.90935	7.68934	4.78489	5.97148	2.78861	2.10403	9.85291	3.83649	4.17408	7.05902
K01879	6.07303	7.53805	6.72735	8.80343	6.26672	6.90451	3.5983	2.60412	12.7991	5.10153	5.988	8.7428
K01880	35.6252	38.3055	31.2582	10.8276	39.1942	43.7302	33.1599	42.3702	31.5657	42.5145	32.4667	39.9969
K01881	28.615	36.1795	26.3618	13.1196	30.8084	34.5484	26.5917	29.7276	32.254	35.7257	26.1138	35.0247
K01883	29.7245	33.2987	25.0309	14.4482	30.1372	37.0664	28.0998	30.7886	29.674	35.4681	27.7146	37.6857
K01884	0.209165	0.561183	0.998195	3.10488	0.383846	0.0636532	0.00797448	0.160556	0.196283	0.0781362	0.248821	0.142305
K01885	22.2419	27.0152	19.0965	11.3609	22.7503	28.5561	20.7019	19.4491	21.7072	25.0882	17.2057	26.4323
K01886	24.7887	24.7296	18.5169	7.06102	22.8679	40.4678	34.3709	33.1049	20.1355	37.1537	17.5232	24.1455
K01887	31.1231	34.5216	27.8696	14.2307	31.7914	38.8608	31.3049	32.7417	29.3919	36.6728	27.6852	36.0795
K01889	24.2423	26.3396	22.035	11.046	26.3839	28.7276	22.0012	26.4379	26.673	30.5548	21.6904	30.4587
K01890	30.042	32.6602	27.6152	10.9301	33.7633	37.0498	25.6878	32.7611	31.6718	34.8591	29.5025	39.2835
K01892	24.4533	29.3894	23.4411	12.0277	26.6697	30.2264	23.8063	24.0234	25.8225	27.755	21.1144	29.9531
K01893	24.3436	24.8202	22.0889	11.8441	25.9789	33.2837	30.4029	30.6691	21.9071	29.8027	20.1028	26.1157
K01894	0.619237	0.529606	0.450265	0.180904	0.512729	0.463224	0.660277	0.489024	0.374064	0.123119	0.366909	0.58247
K01895	13.017	15.1335	8.48352	3.66968	10.9218	17.9564	13.4043	10.4946	7.88731	11.8795	10.3842	14.3988
K01897	61.3514	41.5802	48.048	23.5529	56.874	75.6137	57.8835	75.2704	53.128	81.7523	48.213	57.8522
K01899	0.0640625	0.182983	0.0371055	0.0260236	0.0628019	0.0917874	0.00117786	0	0.0484363	0.00235571	0.0466989	0.0933977
K01900	0.0464848	0.103366	0.0288561	0.0146699	0.0170022	0.0285698	0.00244499	0	0.0501624	0	0.0799622	0.0504214
K01902	1.20393	7.67441	2.11694	0.331693	0.770112	1.28395	0.718949	1.03597	0.579496	1.10463	0.876377	1.19871
K01903	1.55341	8.71441	1.69715	0.457016	1.23874	1.58849	1.37338	1.37979	0.800209	1.70296	1.2503	1.83622
K01904	0	0	0	0	0.00253485	0.00506971	0.00253485	0.00506971	0.0544994	0.017744	0.0304183	0.00633714
K01905	0.0975807	0.106089	0.0482093	0	0.0590766	0.153563	0.0043573	0.0408562	0.0536749	0.0450518	0.0292884	0.0928398
K01906	0.0972763	0.0259403	0.142672	0.154345	0.241245	0.177691	0.0440986	0.0985733	0.0907912	0.168612	0.120623	0.108949
K01908	0.0288337	0.318488	0.290973	0.0906758	0.404164	0.226782	0.0805294	0.19188	0.334493	0.0633635	0.100233	0.678304
K01910	0.531942	0.889259	1.01523	0.121769	0.972528	2.33183	2.12826	0.474335	0.633109	0.79497	0.592491	0.88558
K01911	3.23185	2.80295	2.64112	4.12528	3.31696	3.26026	2.8922	3.21212	2.28336	3.03346	2.48327	2.31731
K01912	13.8231	13.3682	10.6022	5.61671	14.6658	23.4518	14.2241	13.4709	10.4624	15.1297	13.0783	16.0853
K01913	0	0	0	0	0.00705467	0	0.00352734	0.015873	0.026455	0.021164	0.010582	0.00176367
K01914	8.44651	6.21239	5.52934	6.71372	8.54309	11.8361	11.3153	7.17343	7.15783	8.47841	5.60891	7.82578
K01915	47.6667	35.9433	35.7332	16.2266	45.6489	61.3458	41.5346	45.072	39.5778	55.3617	33.5069	51.899
K01916	3.06955	4.85107	3.95912	4.35783	4.9378	8.63304	6.2783	3.4197	5.11458	4.74661	4.18049	5.48915
K01918	11.1923	12.5168	7.5222	3.94269	8.91301	12.238	8.58091	10.9015	12.4795	12.2289	7.91068	9.14357
K01919	2.63097	4.41393	0.600291	0.443087	2.48129	1.10331	1.83286	1.63916	1.31506	2.93636	2.922	3.02636
K01920	1.48702	1.49249	0.280616	0.126133	1.67898	0.0344451	0.0152254	0.558051	0.746154	1.32161	2.34349	2.03189
K01921	18.5147	24.5826	18.5374	9.41363	19.0716	21.1697	16.6564	18.5408	21.2363	20.8833	14.8132	23.3629
K01922	0.0169086	0.0428826	0.004329	0	0.00865801	0.0565317	0	0	0.004329	0	0.017316	0.0593838
K01923	22.4168	21.1229	16.1535	11.77	21.6294	31.4634	23.2661	23.003	24.0442	25.0755	14.9639	21.9598
K01924	21.0152	28.7814	18.6427	10.0044	22.7597	24.2986	18.5411	22.0293	22.0139	25.5255	18.735	26.7193
K01925	22.0741	22.3249	16.5875	9.92636	24.6213	26.1842	20.2115	23.1305	22.6567	27.7617	19.4046	26.9388
K01926	9.19151	9.54835	7.13263	4.13562	9.21281	12.2846	13.8942	7.95265	11.9492	9.84953	6.37097	9.18799
K01928	19.4015	19.9703	18.8796	10.5007	21.5371	22.2695	18.6404	22.4001	23.3954	23.6239	19.6525	25.8204
K01929	21.1364	23.3664	20.2954	14.63	23.6375	24.1405	21.3058	21.9996	23.4912	24.1919	18.3607	27.2304
K01930	0.0093633	0.0393258	0.0131086	0	0.0187266	0.0093633	0	0	0.0093633	0	0.00561798	0.0617978
K01932	0.0165946	0.0864221	0.00359445	0	0.0715055	0.28445	0.185477	0.112737	0.0527019	0.0671714	0.0381115	0.0719693
K01933	19.4113	19.8909	13.8853	10.1545	18.5492	25.5709	19.9379	19.9506	20.117	22.6462	14.5801	22.89
K01934	8.74954	11.5532	7.09987	7.36335	9.08017	12.1189	11.5723	8.36305	10.1715	10.5054	7.09638	11.9777
K01935	8.57297	8.08929	7.05451	6.48832	8.70522	9.7804	8.80567	8.74082	10.5683	10.841	7.08917	7.892
K01937	25.1228	25.6641	21.5216	15.7527	24.274	28.6656	17.8572	26.0942	25.0023	27.2932	20.3321	28.0591
K01938	17.298	14.0329	12.622	9.37455	17.4375	20.1306	15.2869	13.4743	17.3411	12.6182	12.8716	17.9567
K01939	21.2568	21.915	15.4599	9.08146	21.058	24.6564	19.2425	19.1159	20.91	25.6756	16.8847	23.4007
K01940	23.7036	20.6708	16.1098	11.1053	22.7265	30.2143	23.3425	19.2747	22.8311	20.9994	16.7683	26.4559
K01941	0.00697113	0	0.013267	0	0.0162013	0.00160256	0.00231481	0.25849	0	0.00930477	0.014445	0.00160256
K01942	0.00672728	0.140395	0.0313368	0	0.0218027	0.0178948	0	0	0.01444	0	0.0786946	0.0950968
K01945	19.9231	19.889	14.5736	9.04392	20.009	23.5608	19.3087	18.6006	20.644	22.4779	15.6509	22.71
K01950	22.1677	19.5156	14.7337	4.65782	20.1237	24.5959	19.2615	20.2944	20.4687	24.8167	15.3368	22.9007
K01951	27.8993	25.4409	21.8227	11.7969	29.4568	42.1767	32.7352	33.2459	30.5295	32.5815	21.7454	33.0378
K01952	36.3895	28.3965	21.2893	15.1351	35.7705	46.337	34.024	38.5852	33.5943	42.7317	24.3932	36.9386
K01953	16.0066	13.2743	12.4628	3.83331	17.4511	18.122	11.9904	14.7762	14.4349	13.1024	13.6498	17.9191
K01955	53.678	53.5738	37.9929	24.3824	51.4392	76.1806	57.6475	54.7516	49.9034	58.8559	38.4203	60.1545
K01956	18.8615	18.5226	14.2261	10.646	17.8128	26.4666	19.2256	19.9322	21.5978	21.4039	14.3712	21.5479
K01958	2.4167	2.36638	1.55356	0.29538	2.13616	6.42367	8.44258	2.25022	1.71574	2.32902	2.17532	2.0991
K01959	0.505325	0.695153	0.477877	0.0928275	0.862762	1.48461	0.357818	0.602423	0.419643	0.788869	0.275968	1.04638
K01960	14.9586	17.2282	11.3176	4.31136	12.3839	19.4251	11.8567	18.5187	18.0928	21.7735	10.8044	15.8051
K01961	15.0358	13.8033	12.3245	10.701	16.0492	15.5038	9.88871	10.8915	11.2497	12.1093	11.7361	16.2461
K01962	7.50596	9.60992	6.56984	6.71988	7.00117	5.99711	4.53282	3.80927	5.45366	4.87188	6.51184	9.16674
K01963	7.30052	8.87643	6.17381	4.63646	6.71576	5.83843	4.34585	4.27869	4.91235	5.52668	5.7191	10
K01965	0.186813	0.942852	0.320472	0.00934948	0.370004	0.534364	0	0	0.816703	0.0107272	0.319777	0.49052
K01966	0.686182	1.17367	0.672947	0.0985131	0.638715	0.687171	0.384118	0.274455	1.00878	0.4006	0.54905	0.838374
K01969	0.00641026	0.0224359	0.01267	0.00469484	0.00961538	0	0	0	0	0	0.0128205	0.00961538
K01971	1.19381	1.40856	0.742132	0.040283	2.06132	0.450101	0.187491	1.46691	1.04562	1.01867	0.954502	0.940502
K01972	35.8505	34.5575	34.4381	16.1826	47.4455	36.6611	32.8095	56.1717	47.381	38.4772	32.976	49.6825
K01974	0.338951	0.489029	0.339729	0.0239509	0.254855	0.313683	1.05234	0.199346	0.126176	0.108126	0.126256	0.440766
K01975	1.67548	4.31572	2.00254	0.428019	1.80194	3.6008	2.76987	2.29092	4.33459	2.14703	1.52568	1.86542
K01989	7.00503	3.75993	6.673	9.39607	7.17103	9.55274	5.79743	4.36967	19.9996	4.87292	4.12265	4.92433
K01990	99.4205	101.162	81.1937	21.6296	113.265	128.506	97.158	125.185	105.845	102.584	86.9979	129.005
K01991	13.5207	13.2709	9.47922	4.65799	7.96192	13.3763	9.90379	13.8609	9.46004	13.2162	7.15324	9.7882
K01992	84.8136	91.8728	68.0144	23.0493	90.3022	97.8981	75.32	100.091	95.6939	94.812	74.6363	103.899
K01993	19.5404	20.2884	14.2449	7.01981	15.261	20.2102	18.0437	21.6716	13.9159	24.6278	13.2397	18.4845
K01994	0.303785	0.610442	0.554592	0.0292042	0.78298	0.167762	0.0283816	1.33978	0.42384	0.668004	0.602622	0.988604
K01995	5.016	4.41786	6.06828	4.59143	7.09447	12.4202	10.8286	4.76022	5.75602	5.49265	5.04819	5.88174
K01996	4.1993	3.60104	4.98567	4.17594	5.92426	10.0248	8.6732	3.814	4.40157	4.55332	3.33813	4.41411
K01997	5.13822	3.91879	6.03391	6.44028	7.00542	11.595	9.36502	4.13653	5.40084	5.67121	4.26774	5.79122
K01998	5.51457	3.9637	5.99909	4.34051	7.22829	11.3375	8.93497	4.61376	5.43221	5.74229	4.56437	5.84926
K01999	7.44027	5.39696	8.4423	6.62562	9.8176	15.4129	11.172	6.16097	6.45571	6.92894	5.57226	7.81831
K02000	0.0267749	0.239842	0.0414324	0.0269627	0.0146981	0.123054	1.67617	0.0357334	0.0340403	0.015073	0.0100515	0.101569
K02001	0.00122549	0.19938	0.030583	0.00187793	0	0.000938967	0.686536	0	0.0131455	0.0329471	0	0.0507042
K02002	0.0155075	0.222572	0.024462	0	0.0189718	0.0642701	1.23207	0.0469462	0.0205082	0.0385029	0.00808044	0.0710762
K02003	71.8137	62.4471	56.5253	23.1524	79.6064	90.9548	67.4024	75.644	79.9224	77.0665	58.4466	77.7044
K02004	188.259	163.993	144.445	56.6011	197.916	252.238	191.996	220.405	171.694	229.751	150.323	208.256
K02005	35.3543	36.2069	28.0507	19.223	29.4543	49.8035	38.4634	39.1413	28.1732	48.8321	23.4834	31.034
K02006	1.80179	1.32445	1.87916	0.415407	1.63028	2.99954	2.01008	2.44658	1.64459	2.10851	1.61753	2.46324
K02007	1.67885	1.85719	1.08006	0.792905	1.6801	2.56771	1.20733	1.86912	1.44265	1.65341	2.04359	1.36334
K02008	1.31222	1.04165	1.41675	0.298624	1.43783	2.56355	1.33003	1.76033	1.11652	1.60031	1.23309	1.7373
K02009	0.598518	0.609558	0.456109	0.0578928	0.790461	1.63173	1.27228	0.898322	0.869243	0.909137	0.568499	0.564959
K02010	4.47476	3.49764	4.73928	1.98748	6.13625	7.23171	4.31442	3.55491	6.02088	3.48492	3.83429	4.25926
K02011	5.30967	4.67923	5.37076	2.47713	6.88102	10.6678	6.03814	4.43185	7.47114	3.95193	4.62089	5.71731
K02012	5.06575	3.87244	5.14697	3.47903	5.82714	8.05897	4.30298	3.39355	11.8276	3.6346	4.10467	3.87191
K02013	15.7736	15.6641	13.8641	11.5036	15.951	24.9802	20.5257	15.5805	16.1061	17.6458	12.7956	15.8513
K02014	9.02059	11.0529	8.16659	11.812	10.4695	12.6185	13.6895	7.77617	11.6339	8.91761	5.50561	11.6695
K02015	16.8017	15.1958	16.6065	14.0344	17.0268	28.3546	22.4378	15.5956	17.6206	18.877	13.959	18.5632
K02016	15.6632	14.3577	14.1709	12.1006	16.4257	25.8599	21.2295	15.6941	18.1004	17.6251	11.9847	16.3325
K02017	2.75546	2.80712	3.01244	1.27026	3.49898	6.10009	4.88353	3.36044	6.74402	3.44728	2.06814	3.50655
K02018	2.10697	2.18366	3.358	4.17148	3.19077	6.11817	4.11101	2.36209	6.42536	2.41829	1.67843	3.20226
K02019	1.62045	1.94995	1.26377	0.341684	1.57905	3.91634	3.06725	1.55757	1.46317	1.88979	1.37139	1.38114
K02020	2.88211	2.78906	4.88447	5.33072	3.99348	6.40907	4.49884	3.26104	12.4847	2.97348	2.56393	3.7388
K02022	0.0364887	0.0746464	0.0907336	0.0128502	0.0322098	0.152859	0.144236	0.102177	0.0835839	0.0466846	0.179132	0.0412302
K02024	0.00149142	0.200597	0.00447427	0.00149142	0	0.00149142	0.510813	0	0.0372856	0.00149142	0.101695	0.0909769
K02025	11.0511	7.22611	3.61331	0.836756	10.2339	11.7214	6.92865	8.39723	4.33939	7.41145	7.15113	9.02247
K02026	12.1974	6.73439	4.39813	1.11448	11.8362	12.6301	6.56197	8.4713	7.74003	7.96788	6.95212	9.05836
K02027	14.6162	9.33781	6.04363	2.16959	14.174	15.5911	8.84914	10.5552	9.87916	9.67274	8.39047	12.4605
K02028	8.56338	4.60078	7.51974	3.97654	9.84797	12.6134	11.1048	8.39879	9.55267	6.16407	5.50312	8.94152
K02029	5.40466	3.82319	7.99213	7.95099	7.22309	9.10526	5.43468	4.63583	7.58445	4.72133	3.80933	6.71259
K02030	9.48138	10.3884	11.6955	8.35651	11.142	16.082	12.0601	8.00426	13.0257	8.36878	6.69093	11.0462
K02031	6.69011	7.79095	5.83093	5.79427	7.42763	10.8877	12.2762	6.32659	8.1507	6.56343	5.90177	8.93021
K02032	4.15386	3.40486	3.68167	5.72694	5.39526	6.47786	3.94865	4.14503	4.08357	3.43833	3.90072	7.70405
K02033	7.13394	6.3625	8.187	8.27589	8.59435	13.7421	13.8902	6.69433	16.0895	7.67423	7.80379	10.1419
K02034	7.91704	6.57405	7.67985	8.33282	9.63505	14.7744	14.8072	6.75625	12.2871	7.76902	8.04834	9.54261
K02035	12.9801	9.6355	13.5444	16.6586	16.7193	32.3301	22.5661	11.9701	20.1441	14.3865	14.2562	18.4104
K02036	17.0003	17.6402	13.7082	9.48024	16.9421	27.7992	16.6324	19.6456	18.5833	16.9677	11.5745	15.3601
K02037	15.3755	14.0122	12.8058	10.5887	13.9837	23.2173	15.4924	19.0682	13.9489	16.6158	10.309	12.5257
K02038	16.1275	14.4411	13.8529	8.36523	15.6414	22.9553	14.7972	17.647	17.7609	16.6623	10.8064	13.4162
K02039	11.7491	11.7155	9.06856	9.38957	10.9647	18.4704	12.9977	13.3589	12.5297	13.3885	7.79807	9.77473
K02040	20.5195	19.9226	18.4561	16.452	20.5395	29.3129	20.7099	23.8266	26.2077	21.6009	14.0025	19.0096
K02041	1.21853	1.35357	0.977206	0.387653	1.53395	1.89703	1.62527	0.992473	0.973191	1.18836	0.956352	1.29515
K02042	2.60239	2.01892	1.82097	0.846555	3.14821	3.18695	2.45329	1.97113	1.42877	2.54867	1.6832	2.28216
K02043	0	0.194215	0	0.00275482	0.00275482	0	0.618457	0.0617978	0.00413223	0.00413223	0	0.136364
K02044	2.37502	1.24052	1.52893	0.873844	2.633	3.41979	2.00465	1.99758	4.57253	1.8505	1.51226	2.12949
K02045	0.011947	0.0177778	0.00925926	0	0.0037037	0.012963	0.0388889	0.0313116	0.0266667	0.0353755	0.0172273	0.0182433
K02046	0	0.141487	0.00359712	0.00239808	0	0.00239808	0.521583	0	0.00719424	0	0	0.105516
K02047	0	0.148402	0.00228311	0.00114155	0	0.00114155	0.544521	0	0.010274	0	0	0.0730594
K02048	0	0.153392	0	0.00786627	0.00196657	0.00393314	0.571288	0	0.00688299	0	0	0.0973451
K02049	7.4909	8.85263	8.02408	4.39057	10.0097	12.5662	7.58411	7.26577	12.9498	8.5772	7.58018	11.774
K02050	8.40982	10.0921	9.08573	5.31064	9.95507	14.8862	11.1182	8.34103	14.9342	9.43849	9.1866	11.6001
K02051	11.3797	9.09462	10.6742	5.92086	14.3478	16.6112	14.2816	11.4922	12.6915	11.7046	10.3227	13.2089
K02052	2.38166	2.1465	2.36824	3.9488	2.84903	4.73655	3.37801	1.80312	2.11274	1.84383	2.07707	3.10147
K02053	1.84868	1.88694	2.82146	6.55618	2.31896	3.67125	2.87482	1.5179	2.14333	1.11746	1.73594	2.34359
K02054	0.970449	1.43322	2.0531	6.35831	2.11313	3.31536	2.84713	1.04789	1.77897	1.34747	1.07174	1.83894
K02055	1.45306	1.90559	2.85839	6.42316	2.86191	4.00363	2.70201	1.52933	2.49804	1.4604	1.68955	2.9361
K02056	0.858322	1.14897	2.44043	4.7671	2.05452	4.89967	2.90395	0.688109	2.66032	1.75707	1.91562	1.57975
K02057	1.13765	1.22175	4.06	11.5691	2.80471	7.06184	2.9254	0.560272	4.41108	2.03985	1.49277	1.77699
K02058	0.222302	0.373772	0.239328	0.0220238	0.449966	0.654092	0.49728	0.205642	0.291784	0.480178	0.33978	0.365526
K02062	0	0.240822	0	0.0192971	0	0.00436953	0.666246	0.00603318	0.00858369	0.00429185	0	0.0629471
K02063	0.411606	0.546513	1.13993	3.98312	0.548047	1.08894	0.937531	0.181908	1.0299	0.385669	0.340432	0.562337
K02064	0.108216	0.343278	1.47767	5.37596	0.53275	0.890471	0.86572	0.0512341	1.20517	0.247054	0.148397	0.296651
K02065	11.9797	19.8917	11.4112	4.99947	9.28602	11.2846	8.79803	11.1783	12.2708	14.2153	7.52808	11.8331
K02066	13.8645	22.1248	12.0271	4.85774	11.747	12.7492	9.04579	11.7711	14.8106	16.5653	10.1476	13.9694
K02067	10.0509	15.036	9.173	3.96873	8.80305	10.4478	7.4042	10.6156	10.8541	12.4433	7.39445	10.124
K02068	0.489422	0.508159	0.401142	0.025488	0.426931	0.416551	0.854137	0.28145	0.143995	0.381165	0.294364	0.439475
K02069	0.692776	0.702287	0.613297	0.157405	0.673656	0.696632	1.63501	0.900444	0.265381	0.911614	0.332446	0.815327
K02071	4.63579	3.51497	5.74136	8.91954	5.77634	9.25046	5.77093	3.29823	9.03982	3.66458	3.19328	4.39673
K02072	4.46489	2.85372	5.13583	9.3559	4.75865	7.65891	4.73128	2.82464	8.05397	2.95518	3.04086	3.59564
K02073	7.26541	5.48794	11.7965	13.5133	8.81375	13.398	8.25375	4.92955	32.0566	5.72737	6.13901	7.78722
K02074	0.0915527	0.955102	0.0399297	0	0.064414	0.0726808	0.0200133	0.0244492	0.0138889	0.0219243	0.00154321	0.105288
K02075	0.375587	0.995689	0.067242	0.0675089	0.144429	0.348161	0.00718924	0.0456907	0	0.013327	0.0604495	0.117249
K02076	0.082382	1.16822	0	0	0.00340136	0.114857	0.622138	0.0444413	0.00231481	0.0228311	0	0.06618
K02077	0.154055	0.929293	0.0545376	0.00673401	0.093652	0.165691	0.0086866	0.0858738	0.00677244	0.0216333	0.0602377	0.166771
K02078	25.0146	26.6166	22.69	11.4092	24.6184	27.0761	20.23	23.1891	23.9135	27.0095	20.7598	25.5565
K02079	0.114261	0.201671	0.148952	0.844998	0.154703	0.447054	0.629759	0.0521612	0.06901	0.0225009	0.00271003	0.115623
K02080	0.0301783	0.0659491	0.00828321	0.002849	0.0332384	0.00411523	0.65316	0	0.026749	0	0.123457	0.0968661
K02081	2.06294	1.74505	1.08974	0.361196	1.85804	2.55179	2.7404	2.2436	2.20418	2.23299	1.539	1.96902
K02082	0.512498	0.578238	0.412854	0.0154296	0.706181	2.73108	2.00666	0.480958	0.951313	0.296405	0.238637	0.917889
K02083	0.323079	1.44753	0.111007	0.145048	0.335373	0.843097	1.33441	0.29224	0.190449	0.512098	0.244925	0.449668
K02086	0.499524	2.05872	0.970504	0.0800038	1.32363	0.51068	0.828009	1.60474	0.98705	0.829823	1.89202	1.6613
K02088	0.00817996	0.0429448	0.0184049	0	0.0102249	0.0143149	0	0	0.0163599	0	0.00817996	0.0470348
K02092	0.0226337	0.0288066	0.037037	0.0288066	0	0	0	0	0	0	0	0
K02093	0.0368098	0.0429448	0.0184049	0.0265849	0	0	0	0	0	0	0	0
K02096	0.0263456	0.0281541	0.0492028	0.0149813	0	0	0	0	0	0	0	0
K02099	2.87249	2.02982	0.469898	0.0914423	2.41055	3.1802	2.26491	1.97464	2.62567	1.0519	1.06844	2.26873
K02100	0.323328	1.59556	0.719089	0.851815	0.651046	1.14141	0.693801	0.504584	1.16383	0.389141	0.337949	0.460686
K02101	0.0083632	0.00119474	0.051374	0	0.0143369	0.0583931	0.00238949	0.0162784	0.0322581	0.0179211	0.046595	0.00462963
K02103	0.57964	1.33148	0.458652	0.288749	0.629213	1.81393	3.88426	1.37296	0.507851	0.496591	0.538876	1.15185
K02106	0.176178	0.124106	0.192568	0.134119	0.217842	2.14715	0.413844	0.234497	0.321546	0.505019	0.0861421	0.205022
K02107	0.147147	0.112646	0.12012	0.0211926	0.14199	0.247216	0.173817	0.048048	0.0394561	0.0574741	0.166264	0.177177
K02108	16.698	20.3402	13.4363	10.3158	14.5632	17.8952	10.5224	15.3179	14.9466	15.9209	10.856	16.3156
K02109	11.2209	21.1309	11.7084	6.91196	11.3682	14.6056	8.40839	11.5722	15.3738	11.807	7.44273	12.8539
K02110	7.58969	11.7724	6.66919	5.26337	7.25521	9.73429	5.80588	7.30722	8.09796	8.49416	5.87602	9.07517
K02111	23.4466	25.4797	17.9033	11.101	21.1111	24.5509	16.5809	23.2285	21.6981	24.7615	15.589	24.1345
K02112	22.0792	23.2681	17.0193	8.96197	21.0345	23.5807	13.3286	20.4914	18.7051	21.8971	14.8314	24.2189
K02113	10.0162	10.5338	8.9859	6.24292	9.09432	11.7031	6.89338	9.77526	15.5476	10.9263	7.85661	10.5489
K02114	8.84144	11.4596	8.09032	7.61113	9.53145	10.9661	6.17259	8.67325	9.93865	9.50208	6.95952	10.253
K02115	16.177	21.0701	13.4218	8.2586	14.03	16.9219	10.9536	15.9505	16.9218	17.4236	11.6083	17.1548
K02116	0.90786	3.13225	2.16241	0.272697	0.931893	0.549669	0.770943	0.439596	3.20323	0.383902	0.579035	0.875599
K02117	15.9602	15.6818	11.933	3.51669	16.0733	27.866	30.34	20.147	18.7295	25.3804	10.5912	17.394
K02118	18.3601	17.5659	13.6473	4.09491	16.7697	30.2279	33.8356	22.6554	21.3301	28.8168	11.9526	18.8303
K02119	2.96998	3.26583	2.60431	0.290005	3.8935	8.39227	10.3986	4.11475	3.64497	4.75591	3.67214	5.45392
K02120	9.79752	7.95255	7.67159	2.7244	9.24755	16.0961	17.7057	11.1923	15.576	13.2449	6.66371	10.1851
K02121	8.24216	6.71232	6.31649	2.37942	6.78436	13.0165	14.0116	8.78936	10.5159	11.8163	4.50672	7.81885
K02122	1.96614	1.75979	1.53013	0.15516	2.18525	5.08547	7.6868	2.66568	2.12359	2.71076	2.30627	3.87859
K02123	12.0488	8.9663	9.42091	3.10773	11.4867	21.2498	20.8362	15.6916	16.5299	19.2966	8.62997	14.8852
K02124	8.60314	7.14586	5.78283	2.09587	7.48167	13.5567	14.4654	10.086	9.47509	12.1765	5.73357	9.10924
K02126	7.16721	6.6623	2.78907	3.12787	0.00874317	0.0196721	0.00437158	0.0262295	0.0371585	0.0174863	0.00437158	0.00218579
K02127	0.111515	0.10303	0.0339394	0.0448485	0	0	0	0	0.00242424	0	0	0
K02128	0.452766	0.462667	0.211705	0.155522	0.0466657	0.0708103	0.0582992	0.046802	0.0555256	0.0792272	0.0151515	0.0582335
K02131	0.11315	0.131498	0.0152905	0.0703364	0	0.00611621	0.00611621	0	0	0	0	0
K02132	0.324346	0.314938	0.107795	0.15678	0.0753323	0.0523341	0.106582	0.0336621	0.0287926	0.0732212	0.0432786	0.0503296
K02133	0.45758	0.574522	0.158533	0.226057	0.0481677	0.0221285	0.0744685	0.0266669	0.0389867	0.0472915	0.0211348	0.0334545
K02134	0.0651163	0.0418605	0.0124031	0.0217054	0	0.00310078	0	0	0.00310078	0	0	0
K02136	0.122471	0.119276	0.0500532	0.0415335	0.00212993	0.00425985	0	0.00212993	0.0117146	0	0	0
K02137	0.269582	0.165364	0.49407	0.0720721	0.0249309	0.0292211	0.0111732	0.0982201	0.0295482	0.0290874	0.0344437	0.0297129
K02138	0.162011	0.173184	0.0633147	0.0744879	0	0	0	0.0111732	0	0.00744879	0	0
K02144	0.00704225	0.0512369	0.0286204	0.00234742	0.0172896	0.0403575	0	0	0.00234742	0	0.00234742	0.0850036
K02145	0.0327352	0.106383	0.0510638	0	0.0672442	0.0592822	0.00225225	0.00675676	0.0463053	0.0225225	0.0454715	0.131465
K02146	0.00849567	0.135822	0.0375852	0	0.0409963	0.0198383	0	0	0.0145833	0	0.0124228	0.108852
K02147	0.0421718	0.201887	0.0617081	0	0.0432333	0.0924081	0	0	0.0613485	0	0.0815184	0.131053
K02148	0.0130719	0.0196078	0.0588235	0	0.00980392	0.0261438	0	0	0.00326797	0	0.00326797	0.0228758
K02149	0	0.0289855	0	0	0	0	0	0	0.0144928	0	0.0241546	0
K02150	0.00592593	0.0874074	0.037037	0	0.0478945	0.0562963	0.00296296	0	0	0	0.0325926	0.0385185
K02152	0	0	0	0	0.012012	0	0	0.027027	0.021021	0.021021	0.0510511	0.015015
K02160	5.80122	7.20627	6.29598	6.6921	5.61311	6.01326	2.63871	3.99873	5.11053	4.98257	4.4859	7.72515
K02168	0.132553	0.450605	0.106557	0.0793175	0.193172	0.168201	0.625508	0.250712	0.0567827	0.255709	0.148704	0.253285
K02169	9.79505	11.632	6.37939	7.22067	9.37939	10.9178	7.14063	9.23932	5.98124	12.0442	7.05434	8.44879
K02170	0.0346154	0.206928	0.575123	0.00642522	0.222558	0.0661611	0.643875	0.0500299	0.0719445	0.0105651	0.212259	0.126404
K02171	4.84809	5.11016	3.54734	0.966788	3.9099	7.99876	4.90915	5.72475	4.44015	6.23774	2.78963	3.71735
K02172	2.41719	2.23827	1.76538	0.202707	2.48402	5.04408	6.04037	2.05585	3.57789	2.49578	2.38714	3.08708
K02173	0.0172448	0.181682	0.0158681	0.00403792	0.014966	0.0715295	0.861738	0.0629949	0.11061	0.0225727	0.00816327	0.256716
K02180	0	0	0	0	0.0370625	0.0252626	0.0406977	0.0486216	0.0604215	0.0565112	0.052876	0.0312486
K02182	0.0167909	0.174419	0.00193798	0.00643501	0.0116279	0.0254036	0.706863	0	0.0232034	0.0109694	0	0.109038
K02183	0	0.0844127	0.011353	0	0.0418301	0.122122	0.0175163	0.0618647	0.0625156	0.10793	0.0845832	0.089224
K02185	0	0	0	0	0.0714286	0.0357143	0.0238095	0	0.0047619	0.0238095	0.0285714	0.0404762
K02188	3.60477	2.94781	4.42443	7.19905	3.99583	7.35062	4.64132	3.77861	3.93871	3.41203	3.07091	4.40374
K02189	2.5306	1.60946	2.31599	3.63504	3.17038	5.4064	2.99635	2.91443	2.81538	3.29575	1.85767	1.99597
K02190	2.57953	2.57762	3.69147	4.25674	3.13648	5.56117	3.72132	2.40981	2.98861	2.47167	2.31489	3.42106
K02191	0.194047	0.0863643	1.16583	4.38672	0.676006	1.57522	0.24555	0.491621	0.969572	0.800491	0.322641	0.385827
K02192	0.0108889	0.0681903	0.060241	0.00401606	0.0317331	0.122924	0.278775	0.0344129	0.105523	0.140877	0.0242806	0.168989
K02193	0.407675	1.19087	0.914901	0.18976	0.465761	0.817587	0.809069	0.267046	0.519173	0.148165	0.247383	0.316732
K02194	0.400327	1.01194	0.888617	0.136556	0.403775	0.605794	0.826058	0.312428	0.569149	0.160805	0.235737	0.282023
K02195	0.561334	0.678977	1.10429	0.152013	0.728166	0.699056	0.328105	0.304307	0.53056	0.113829	0.341571	0.44094
K02196	0	0.113682	0	0.0236754	0	0.0047619	0.27552	0	0.0047619	0	0	0.0333333
K02197	0.319809	0.555136	0.932708	0.158991	0.374357	0.35255	0.73395	0.211614	0.434576	0.125391	0.348312	0.24765
K02198	1.20305	1.55321	1.52776	0.359175	0.989395	1.3048	1.27932	0.603535	0.840929	0.217806	0.771987	0.617043
K02199	1.87801	0.993182	1.22929	0.50152	1.35704	3.56239	2.65486	3.01025	2.27037	4.09919	1.1069	1.93824
K02200	0.929741	0.888215	0.604294	0.313039	0.340191	0.865697	0.745422	0.584503	0.473307	0.167312	0.473373	0.438741
K02201	0.145969	0.119826	0.0653595	0	0.132898	0.657952	0.357298	0.453159	0.102397	0.607843	0.135076	0.0827887
K02203	0.431272	0.231117	0.258492	0.118553	0.493217	1.4546	2.10592	0.511654	0.302047	0.455989	0.324861	0.686589
K02204	0.270761	0.221966	0.306154	0.0544113	0.168325	0.844999	0.143621	0.1645	0.280646	0.0600933	0.193648	0.175151
K02208	0.0174129	0.0968076	0.00960475	0	0.0220426	0.0142344	0	0	0.0145799	0	0.045709	0.109418
K02209	0.00938592	0.105954	0.0411104	0	0.0306459	0.0851123	0	0.00193798	0.0386767	0	0.0618799	0.10698
K02210	0.0150625	0.122369	0.0349757	0	0.0261329	0.0457025	0	0	0.00707844	0	0.0605401	0.0832896
K02212	0.0306543	0.161091	0.083314	0	0.0471749	0.0382914	0	0	0.084106	0	0.0674492	0.0980061
K02213	0.0106383	0	0	0	0.0070922	0.0390071	0	0	0.0070922	0	0.0035461	0.0070922
K02217	11.3971	11.3095	8.3326	3.46884	9.30921	13.2461	9.52014	12.2175	14.1643	14.6376	10.4055	11.9495
K02218	0.0219617	0.203169	0.0583449	0	0.0453884	0.0713186	0	0	0.0891042	0	0.0749596	0.160487
K02219	0	0.0273973	0.0273973	0	0	0.00456621	0	0	0	0	0.0136986	0.00913242
K02221	2.31717	2.12132	3.23729	5.04526	2.12582	2.73378	1.31328	1.12133	4.11739	1.49268	1.76355	2.26085
K02224	5.64193	4.76559	6.17127	7.26061	6.30952	11.4102	7.1838	5.25932	5.927	5.86936	4.08446	4.96633
K02226	5.27918	4.57555	5.52656	5.25594	6.24614	7.31452	3.61323	4.37653	9.47905	5.47739	4.62034	4.73448
K02227	4.62318	3.67015	5.16253	8.29213	5.62001	8.18645	3.87291	4.19515	8.54443	4.81732	3.76748	3.85865
K02230	10.5017	7.54506	7.90933	1.75595	8.65119	17.8719	13.4091	18.533	6.95137	17.6581	5.50287	8.17797
K02231	4.0238	3.64891	4.00066	5.66306	4.99482	6.934	4.81831	4.19823	3.91769	3.99226	3.14274	4.42127
K02232	5.45922	4.49488	6.02612	10.7662	5.9742	10.7961	6.49025	4.69119	6.2972	5.72854	4.17683	5.5059
K02233	3.72336	3.67214	3.93942	5.08289	4.35088	6.85958	4.27411	3.84628	4.12855	4.45515	3.11311	3.87224
K02236	0.603669	1.70574	0.890925	0.0831966	1.14426	0.765125	0.980618	0.934954	1.11319	0.653115	0.833818	1.38927
K02237	5.54061	4.26776	5.97174	7.11526	6.31356	8.42706	6.01421	6.81991	5.35354	7.3056	5.48789	6.72782
K02238	24.2276	26.3242	21.1077	9.79481	27.3219	25.9618	22.1393	23.4894	25.502	27.3832	23.07	33.7728
K02239	0.192112	0.111959	0.0712468	0.00508906	0.138677	0.531807	0.227735	0.502545	0.139949	0.647583	0.248092	0.100509
K02240	0.228065	1.49677	0.0984074	0.0269101	0.125473	0.582016	0.830314	0.186459	0.22558	0.0814512	0.0421855	0.272888
K02241	0.242787	0.00217865	0.534984	0.22609	0.172569	0.0181931	0.0253139	0.108664	2.82047	0.227606	0.114537	0.00734214
K02242	1.50632	2.84178	4.05887	6.63166	2.29529	3.97283	1.97327	0.88596	10.3647	1.73058	0.923438	3.25191
K02243	0.123292	1.01866	0.0347515	0.00307692	0.166425	0.365197	0.804497	0.156115	0.223057	0.0537115	0.0698954	0.161385
K02244	0.112983	1.14227	0.050593	0.0105473	0.140692	0.20699	0.575925	0.137265	0.0514113	0.11638	0.0240126	0.264742
K02245	0.0956401	0.736574	0.0566848	0.016213	0.1158	0.308234	0.147487	0.0808185	0.161019	0.0778869	0.0391357	0.157566
K02246	0.0252655	0	0.0359898	0	0.0524022	0.147892	0.109648	0.018068	0	0	0.01015	0.0372129
K02248	0.0361313	0	0.003663	0.00199601	0.0810382	0.0608595	0.0018315	0.026764	0	0.00243309	0	0.0781729
K02250	0.271487	0.620083	0.630409	0.030002	0.785699	0.0608144	0.0269717	0.739895	0.590846	0.576368	0.683229	0.771441
K02255	0	0.140873	0.00595238	0	0	0	0.478175	0.00396825	0	0	0	0.0595238
K02256	11.2042	11.7543	5.01284	5.74044	0.173424	0.153003	0.183862	0.186174	0.141941	0.0767108	0.237966	0.063541
K02257	0	0.214658	0	0.00900901	0	0.0190797	0.4703	0.00112233	0.0258137	0.00448934	0	0.0752002
K02261	14.9402	14.312	5.87412	6.8536	0.714781	0.652386	0.782906	0.403967	0.358288	0.507179	0.472811	0.329129
K02262	8.66308	8.15293	3.93787	3.93548	0.0143369	0.0310633	0.0143369	0.0286738	0.0716846	0.0238949	0.00238949	0
K02263	0.343537	0.309524	0.158163	0.146259	0	0	0	0	0.0170068	0.00340136	0	0
K02264	0.136179	0.113821	0.050813	0.0650407	0	0.00813008	0.00813008	0.00813008	0	0.0101626	0.00406504	0.00406504
K02270	0.0222222	0.0361111	0.00833333	0.00277778	0.00277778	0.00277778	0	0.00277778	0	0	0	0
K02278	0.35452	0.0392792	0.134621	0.194421	0.121894	0.329646	0.00787836	0.177393	0.119664	0.0254113	0.0602803	0.28989
K02279	0.963318	1.75823	1.59805	0.0865238	1.41387	0.613985	0.642866	1.47379	1.59682	1.5979	1.21318	1.61752
K02280	1.04812	0.645903	0.423222	0.0105269	0.360855	0.0437612	0.149127	0.456084	0.729076	1.14791	0.793519	2.77677
K02282	2.02968	1.94692	0.625422	0.209063	1.47757	0.122156	0.0167202	1.04808	1.2711	2.1594	2.21646	4.16016
K02283	10.4387	6.84069	12.1149	1.43239	13.7169	4.88483	2.94225	11.0167	11.8698	8.76512	14.4595	20.6564
K02284	0.158537	0.180894	0.197154	0.132114	0	0	0	0	0	0	0	0
K02285	0.0708812	0.059387	0.0421456	0.0440613	0	0	0	0	0	0	0	0
K02286	0.0571452	0.0798193	0.0345131	0.0739625	0	0	0	0	0	0	0	0
K02287	0.0699588	0.0864198	0.0864198	0.0329218	0	0	0	0	0	0	0	0
K02288	0.0534459	0.0253165	0.0253165	0.02391	0	0	0	0	0	0	0	0
K02290	0.0199938	0.0575315	0.0312298	0.0112641	0	0	0	0	0	0	0	0
K02291	0.0442029	0.0614208	0.466444	0	0.0296383	0.0661676	0.141347	0.0146791	0.231297	0.418279	0.086781	0.442377
K02297	0	0.225752	0.0021097	0.0128624	0	0.00738397	0.506152	0.00322581	0.0147679	0.00316456	0	0.102402
K02298	0	0.35934	0.00200803	0.0132675	0.00401606	0.011105	0.590485	0.00201412	0.0215863	0.00401606	0	0.0697852
K02299	0	0.195907	0	0.0171292	0.00650407	0.00766284	0.464573	0.00191571	0.00325203	0	0	0.0878049
K02300	0	0.175184	0	0.00600601	0	0.0030303	0.393748	0.0030303	0.0030303	0	0	0.0878242
K02302	0.405019	0.468002	0.105362	0.0152061	0.29187	0.405441	1.02074	0.175159	0.174798	0.250747	0.240002	0.360178
K02303	0.329702	0.224556	0.236606	0.142276	0.298273	0.913889	0.318063	0.659736	0.255375	0.865765	0.331247	0.389839
K02304	1.77751	1.04225	2.66222	4.41747	1.80673	4.93059	1.75549	1.32912	2.46469	1.81186	1.11181	1.63436
K02313	24.1931	31.0288	21.6244	6.2894	25.8243	27.6219	23.3037	26.7745	23.954	29.1167	22.042	29.5195
K02314	31.9765	39.476	32.6678	18.3032	39.5692	37.3681	31.9451	44.276	36.5577	55.349	29.927	46.5668
K02315	19.2585	15.7107	14.9701	7.78283	23.2367	26.7772	20.761	21.5436	19.0691	18.3807	18.3277	24.5832
K02316	46.1485	49.0104	39.6295	22.0865	57.6881	40.5789	35.2822	71.987	42.7824	48.2825	55.0019	60.9532
K02317	0.138044	0.455084	0.153415	0.0320554	0.017947	0.0120275	0.537037	0.0274914	0.0602748	0.0127204	0.311423	0.106938
K02319	1.70502	0.716682	1.49126	0.305461	1.39275	1.96243	0.667165	1.86134	2.67327	2.06923	0.977296	1.09876
K02320	0.0163354	0.223947	0.382997	0	0.0506871	0.13612	0.0209858	0	0.0563464	0.000976086	0.0546014	0.101955
K02322	1.35534	0.773454	0.889162	0.0810813	0.871479	1.83894	0.664318	1.03785	0.618667	1.30857	0.983143	1.30226
K02323	0.629705	0.37213	0.41303	0.0424511	0.564455	1.13379	0.446386	0.831851	0.268802	1.21773	0.536411	0.605457
K02324	0.0290371	0.196033	0.0746908	0	0.0615561	0.100648	0	0	0.0572755	0	0.043763	0.146094
K02327	0.171317	0.191857	0.0707446	0.0531534	0.169762	0.0777032	0	0.0114226	0.0328771	0	0.0511436	0.109388
K02328	0	0.0416667	0.0352564	0	0.00320513	0.00961538	0	0	0	0	0.00641026	0.0512821
K02331	0.0413872	0.226419	0.0746065	0.0030303	0.108456	0.180822	0	0.0030303	0.086018	0	0.0959759	0.238339
K02334	3.84423	3.82124	2.18782	0.368354	5.30319	13.401	3.26487	3.70383	3.99156	3.68766	5.21337	6.21757
K02335	43.2588	43.0213	40.9383	21.6499	45.8156	48.891	33.1739	43.4196	56.8095	48.161	43.2431	69.9984
K02336	0.0435896	0.188776	0.120236	0.0108432	1.40287	0.0205455	0.601616	0.103774	0.0432426	0.0045343	0.36468	1.06802
K02337	65.9645	63.2531	63.0774	24.7233	94.8403	72.7215	66.0033	125.475	65.7854	79.0159	73.4561	83.3444
K02338	22.7539	31.2853	27.2974	14.7825	28.3818	24.8284	21.9297	26.0072	30.1883	28.0519	23.3787	31.4781
K02339	1.09286	0.915245	1.22757	0.151819	0.652262	0.413259	0.687696	0.440453	0.72083	0.214796	0.526685	0.576298
K02340	17.8526	25.612	16.11	7.96241	18.5192	20.9891	17.65	18.5226	19.765	21.9299	16.154	21.726
K02341	17.3168	22.4095	17.2156	9.12407	18.5232	22.3589	17.8772	19.586	15.5231	22.0858	14.4705	23.1986
K02342	28.0462	25.2357	21.0889	16.7011	25.1928	31.6082	19.3362	33.5399	21.318	33.868	21.2883	26.8879
K02343	30.6762	36.3645	30.1568	14.1428	32.9807	37.6729	32.3958	35.2545	35.7766	39.6536	23.9359	37.7792
K02344	0	0.261419	0.00712977	0.00229885	0	0.00701316	0.464551	0	0.0169082	0.00241546	0.00241546	0.0917874
K02345	0	0.047619	0	0	0	0.00865801	0.246753	0	0.004329	0	0	0.00865801
K02346	13.1202	15.2899	11.2359	9.42474	16.5107	18.0005	14.0334	14.426	15.1542	12.0295	12.0274	17.2037
K02347	0.484398	0.0748971	0.137752	0.017284	0.0674897	0.00164609	0.237037	0.1801	0	0.103309	0.217284	0.292138
K02348	0.344265	0.842671	0.521435	0.037533	0.488745	1.62178	2.56037	0.326306	0.508785	0.706339	0.47551	0.634972
K02350	0.00419287	0.00628931	0.00628931	0	0	0.0314465	0	0	0	0	0.00628931	0.0104822
K02352	0	0.00555556	0	0	0.00277778	0.0166667	0.00277778	0	0.0125	0	0.00416667	0.00413832
K02355	99.2416	86.1762	79.0326	36.6693	101.677	125.613	99.42	106.99	97.4506	121.17	74.3678	99.8872
K02356	24.7958	24.5222	23.6371	13.793	27.7746	30.6074	23.9023	25.9435	27.4821	26.3327	22.6204	30.0206
K02357	30.5199	29.8265	27.572	19.0162	33.1049	38.5603	28.1027	34.9683	32.4385	35.0733	25.0535	33.9894
K02358	60.6383	55.5868	52.87	33.547	66.6465	66.9073	49.0208	55.7061	54.7825	65.1193	51.1307	67.9028
K02361	2.69806	1.86375	2.25903	2.64223	2.39979	2.71752	1.61656	2.12654	2.4213	2.53912	2.21911	2.2947
K02362	0	0.12381	0.00634921	0	0	0.0047619	0.495238	0	0.0047619	0	0	0.0634921
K02363	0.200539	0.379593	0.400304	0.00778406	0.307765	0.625733	1.58286	0.103272	0.255577	0.309253	0.219243	0.271823
K02364	0.047727	0.189033	0.0956369	0.0132931	0.0719393	0.0134791	0.52679	0.130232	0.0944154	0.035115	0.168655	0.250683
K02371	13.0514	8.13306	9.9067	9.76441	12.3487	19.5564	14.0523	16.1895	10.1293	15.4337	8.17134	9.37075
K02372	9.19062	11.8177	8.38502	5.16928	7.98501	8.27018	5.77149	6.76386	9.58506	8.22509	8.15822	10.9132
K02377	10.1778	6.50803	7.81731	9.47921	9.04007	9.51117	5.53067	7.67547	8.46869	8.92172	5.87457	7.67478
K02379	0.964772	1.14416	0.747202	0.143634	0.687557	1.59743	1.1921	0.858415	0.483781	0.841659	0.413403	0.617092
K02380	0.490176	0.939771	0.497337	0.137207	0.0819534	0.52208	0.875012	0.32417	0.371497	0.156016	0.249145	0.343884
K02381	0.235324	0.499894	0.168717	0.0810321	0.279241	0.451474	1.16852	0.237335	0.254783	0.477726	0.361356	0.495885
K02383	0.358127	0.0110193	0.841598	0.415381	0.283747	0.0509642	0	0.0949252	5.19835	0.216253	0.181818	0.00826446
K02385	0.48	0.00995025	0.675294	0.337778	0.2	0.0764706	0.0396623	0.0311111	4.62667	0.271111	0.102222	0.00326797
K02386	1.13311	0.797827	2.08048	0.0839127	0.897449	0.602868	0.439564	0.591321	0.283135	0.265472	0.808021	0.908867
K02387	2.1615	2.14618	2.53254	0.489272	2.17043	0.856041	0.835172	1.45536	5.15577	1.71223	2.28205	3.43079
K02388	2.56083	1.85549	2.46785	0.496568	2.48535	0.934207	0.554824	1.33014	5.76397	1.60247	2.5011	3.41556
K02389	1.48719	1.87708	3.2449	0.598032	1.77269	1.08114	0.272305	1.13981	6.2293	0.855794	1.07282	2.29172
K02390	3.96198	4.51312	5.94663	1.15039	4.9826	2.36272	0.993922	2.02075	9.7485	2.32056	3.61262	6.63814
K02391	0.897768	1.244	0.813118	0.121717	0.436624	0.0162358	0.436508	0.702968	0.215102	0.261303	0.784956	0.692599
K02392	6.75891	5.21807	6.44523	1.58582	5.7748	2.12939	1.111	2.40127	16.9468	5.15519	6.58067	8.18376
K02393	1.22174	1.75413	2.91666	0.209186	1.72803	0.754381	0.632189	0.833563	0.8232	0.683789	1.05181	1.82153
K02394	1.47278	1.81671	2.57653	0.130772	2.04528	0.938932	0.79769	0.915733	0.900592	0.84401	1.37495	1.986
K02395	2.74072	3.32704	2.72111	1.96938	3.16927	3.24146	4.3414	2.68685	5.73361	4.22774	1.46371	2.05374
K02396	2.07055	2.14698	4.19375	0.704797	2.66947	1.1674	0.88783	1.32118	6.55843	1.21236	1.89711	2.41318
K02397	1.34194	1.06284	2.01605	0.626628	2.12488	0.899428	0.600443	1.03089	5.49746	0.965089	1.50764	2.32862
K02398	0.23224	0.202556	1.01188	0.343725	0.447992	0.105191	0.328756	0.204519	3.0216	0.247811	0.214777	0.0847417
K02399	0	0.100719	0	0.00719424	0	0	0.431655	0.00239808	0.00239808	0	0.0769231	0.0527578
K02400	6.61257	7.12333	4.44487	1.11971	5.52771	1.18376	0.969505	2.32568	8.50258	5.68897	7.30114	9.29811
K02401	3.77182	3.62514	2.68531	0.476839	3.28678	1.06149	0.94989	1.23197	5.56393	3.1527	4.15311	4.58935
K02403	0	0.165242	0	0.002849	0	0.002849	0.418803	0	0.00569801	0	0	0.0740741
K02404	1.18257	1.64507	2.6804	0.430159	1.38833	1.13854	0.239472	0.56388	4.78637	0.512604	0.76769	1.81906
K02405	2.33005	2.74315	2.20616	0.547187	3.07072	1.28371	0.353334	0.866055	6.33432	2.10662	2.84601	4.44239
K02406	6.87963	14.1532	23.4995	2.06473	9.22512	6.22809	3.99488	5.75719	18.1618	5.52365	8.24802	10.2416
K02407	1.61534	1.43355	1.70035	0.655227	1.83033	0.989497	0.817923	0.871012	4.53398	0.83055	1.82326	1.61512
K02408	1.54327	1.2858	2.07368	0.351017	1.24778	0.61078	0.476049	0.725255	3.27785	0.666103	0.93551	1.38663
K02409	3.48521	3.79777	3.61876	0.729352	3.34959	1.11906	0.841773	1.87456	6.97999	3.03603	3.93936	4.91515
K02410	2.0633	2.31839	3.69208	0.743159	2.21717	1.24071	0.987933	1.26614	7.12252	1.21669	1.76451	2.23618
K02411	1.53567	2.42251	2.89475	0.631123	1.8176	0.957054	0.786625	0.761893	7.09551	1.16535	1.69456	1.96434
K02412	3.53669	3.14915	4.21931	0.810996	3.46373	1.19885	0.834309	1.5809	6.88777	2.67252	3.43469	4.18711
K02413	0.634013	0.908112	1.19813	0.320743	0.628687	0.243257	0.435521	0.567554	3.48454	0.428755	0.732668	0.418359
K02414	0.506944	0.855709	0.795209	0.0432447	0.645566	0.190456	0.73831	0.557355	0.391487	0.505244	0.594651	0.785547
K02415	1.89622	1.5628	3.43701	0.465083	2.09655	0.903066	0.76965	1.40392	5.78671	0.960625	1.61484	1.75184
K02416	1.95185	2.2447	3.33742	0.713482	2.1119	1.20369	0.880737	1.17934	7.68946	1.14631	1.6046	2.40841
K02417	3.55542	3.83348	3.78056	0.870459	3.46986	1.88859	0.540686	2.54929	9.53782	2.36509	3.4378	4.85926
K02418	0.0153398	0.108015	0.434095	0.0196814	0.252275	0.00273224	0.226776	0.00686526	0.218442	0.0236173	0.161346	0.118685
K02419	2.96909	3.06882	2.92667	0.604264	2.85799	0.920024	0.704916	1.58415	4.63272	1.73417	3.04678	4.34019
K02420	1.90312	2.50567	1.95422	0.238464	1.74234	0.731246	0.499009	1.27068	3.03438	1.29353	2.24723	2.88439
K02421	3.2132	3.30329	2.60935	0.463654	2.91482	1.13448	0.744567	1.46612	4.55611	2.41626	3.1736	3.68052
K02422	1.06878	1.199	1.26896	0.367592	1.31673	0.821522	0.579804	0.721814	3.28094	0.95448	1.48178	1.38058
K02423	0	0.061828	0	0	0	0	0.293011	0	0.00537634	0	0	0.016129
K02424	1.4278	0.747701	0.571966	0.222498	1.2983	1.18212	0.69988	0.774809	0.409793	0.414076	0.904697	0.794477
K02425	0	0.182971	0.00724638	0	0	0	0.398551	0	0.00362319	0.00362319	0.00181159	0.0434783
K02426	8.06884	11.6264	6.08916	2.71758	6.66911	9.25448	6.9892	8.51513	5.63156	10.9327	4.32164	7.20935
K02427	3.30061	4.93435	3.4469	0.529098	2.27074	3.32445	1.54181	1.4907	5.13611	4.43085	2.03924	2.80909
K02428	22.2543	35.758	18.5732	8.3752	20.7905	23.6033	18.3637	22.5217	18.9764	25.063	17.7822	24.6799
K02429	19.656	19.4127	14.8165	20.1744	16.3962	19.8404	17.0082	19.5403	15.2587	22.4501	12.0738	14.7114
K02430	0.0411985	0.277614	0.0093633	0.0068306	0	0.00885676	0.571038	0	0.0122951	0.00870326	0	0.034153
K02431	0.954773	0.518281	2.46764	4.4269	1.66393	3.00597	1.72198	1.32572	6.82884	0.918362	0.902663	1.07437
K02433	13.3118	18.3462	14.9482	7.33715	16.1855	10.7088	4.86127	10.9099	19.3104	13.5008	14.9294	20.0279
K02434	15.2374	18.659	17.0035	6.91393	18.7412	12.7267	6.61674	11.8257	20.0961	15.2793	16.2998	22.4543
K02435	5.34863	8.72441	5.70688	2.98254	5.98065	4.2374	2.21686	3.66693	6.26452	4.44891	4.87697	7.29177
K02436	0.00128205	0.102564	0.00128205	0	0	0.0166667	0.428205	0	0.024359	0	0	0.0782051
K02437	8.96553	8.77856	6.28175	3.28526	7.6851	11.9101	11.9271	12.4564	6.69609	14.0394	7.81104	10.3645
K02438	0.312044	3.66132	1.45785	0.0183602	0.192992	0.0208269	0.733305	0.218385	0.116556	0.177188	0.127124	0.356037
K02439	0.0282486	0.326009	0.020707	0.0709652	0.355398	0.2263	0.449541	0.00894107	0.0464048	0.0397554	0.0323902	0.178878
K02440	1.42457	2.66565	1.62521	0.423383	0.860371	2.44863	1.58637	1.57553	4.48429	1.63163	1.26573	1.23584
K02441	0.010453	0.320913	0.0361724	0.0353694	0.0313589	0.0302015	0.610991	0.0523649	0.108894	0.00696864	0.146314	0.174077
K02443	0.341978	0.47359	0.323822	0.0584937	0.595672	1.9367	1.47907	0.506349	0.451926	0.471506	0.41904	0.765787
K02444	0.0144278	0.442897	0.471946	0.0184015	0.223677	0.168845	1.26215	0.0815259	0.0285368	0.0105933	0.0547042	0.118845
K02445	1.83419	3.79574	1.41752	0.394378	2.14146	2.66476	2.40312	3.25191	1.89987	2.37479	1.23453	2.0208
K02446	0.493212	0.716449	2.26404	6.0438	1.04714	2.47975	2.13847	0.250366	1.94558	0.760506	0.537537	0.611956
K02448	0.154608	0.120812	0.218622	0.0226063	0.293023	0.383299	0.15203	0.217562	0.313611	0.0900776	0.129813	0.348086
K02450	1.42807	0.828579	0.808433	0.090451	2.07979	2.25496	0.622806	1.36958	2.16872	0.462655	1.35474	2.32324
K02452	0.0652394	0.0605815	0.193146	0.00193798	0.243607	0.198763	0.937717	0.0281008	0.0786951	0.106919	0.201518	0.158495
K02453	3.97012	2.62871	2.95925	4.6963	3.09233	4.22063	3.90854	0.94334	2.88639	2.20657	2.07773	4.54031
K02454	3.53103	6.53799	4.06134	4.98925	3.34962	4.01071	2.37312	1.08725	2.43676	2.72754	1.76875	3.10953
K02455	1.06142	1.73587	1.71338	0.231471	2.04365	3.44573	2.75904	0.824128	1.47645	1.08263	1.49034	3.09665
K02456	1.54832	2.45234	1.95674	0.54204	1.80017	2.59774	2.60501	0.6851	1.38334	1.25139	1.02062	2.70537
K02457	0.00531915	0	0	0.0035461	0	0	0.443262	0	0.0106383	0.00177305	0	0.13954
K02458	0	0	0	0	0	0.00537634	0.443548	0.00537634	0.00537634	0	0	0.0427547
K02459	0.00282486	0.105282	0.00423729	0	0	0	0.669435	0	0.0187288	0.0103955	0	0.0833333
K02460	0.477287	0.479515	0.397947	0.0431308	0.346229	0.794351	1.31454	0.171608	0.378739	0.312523	0.288366	0.306808
K02461	0	0.00932994	0	0	0	0.00339271	0.550466	0	0.0135708	0.00678541	0	0.0916031
K02462	0.0018622	0	0.00372439	0	0	0.00372439	0.422719	0	0.00744879	0	0	0.0837989
K02464	0.0688102	0.0962995	0.0700084	0.00207039	0.0387931	0.00272378	0.00718391	0.0484012	0.0111322	0.137397	0.0872224	0.160994
K02466	0.00243309	0.0269047	0.0170316	0.10219	0.0364964	0.0827251	0.0220386	0.0462287	0.0170316	0.00486618	0	0.0256178
K02467	0.0010352	0.15735	0	0.00207039	0	0	0.565217	0	0.0113872	0.00207039	0	0.0973085
K02468	0	0.170543	0.00258398	0.00775194	0	0.00129199	0.652455	0	0.0180879	0.00258398	0	0.0671835
K02469	53.8936	44.3826	43.9557	17.9472	63.8913	62.9673	49.1888	56.0522	55.1243	58.0317	49.8952	65.7342
K02470	55.3025	47.2086	44.5671	17.3033	59.7376	61.8787	44.9414	55.8656	56.865	53.9074	49.2759	68.2164
K02471	0.417557	0.595622	0.472751	0.818266	0.669884	0.634341	0.773273	0.405902	0.413821	0.322176	0.345339	0.345194
K02472	2.6919	1.51955	1.21514	0.516885	1.87159	4.52003	2.24381	4.48373	1.37511	5.911	1.60873	2.47682
K02473	3.14593	7.23066	6.67573	8.00794	2.91644	6.05304	2.42811	4.75819	5.01896	5.42577	2.25574	2.6805
K02474	5.64172	9.26783	8.14631	6.50542	5.13409	12.4983	6.48569	11.5992	6.17147	10.473	4.93221	5.70178
K02475	0	0	0	0	0	0.0274262	0.56962	0.0126582	0	0	0	0
K02476	0.0337302	0.0145346	0.0231403	0.0138889	0.0138889	0.0598291	0.646285	0.0191368	0.0218254	0.00396825	0.00793651	0.0138889
K02477	12.7219	13.0495	10.6644	11.1157	13.0933	18.2766	13.1948	15.8007	11.9987	15.8293	10.7474	13.2062
K02478	6.16495	5.13406	5.36706	5.411	5.85683	12.7488	8.41927	10.1302	6.48116	12.6695	4.30075	6.62007
K02479	0.61804	0.820527	0.0327869	0.0172119	0.27314	0.00445797	0	0.0130376	0.370044	0.797153	0.822478	0.0262271
K02480	3.54149	2.43865	2.00034	2.2194	3.25781	4.75194	2.69292	4.39286	2.27473	4.94229	3.23942	4.31004
K02481	4.52701	4.20878	3.95715	1.74305	4.88919	6.61732	4.28291	4.77558	4.27628	6.31493	2.98618	4.8611
K02482	7.43945	5.3745	6.08155	1.05566	6.81814	6.13093	6.22024	9.25495	3.36756	9.83596	7.33457	9.78852
K02483	4.23867	8.26961	5.21979	0.764318	6.00514	7.19294	5.51549	3.83238	3.97274	3.36267	3.24261	8.32427
K02484	10.1903	8.86079	7.99254	1.86862	9.49361	14.9087	12.3392	13.3973	6.19274	12.2295	6.33859	10.7595
K02485	0	0.120316	0	0.00690335	0	0.00493097	0.412229	0	0.0187377	0.00591716	0	0.0493097
K02486	0.0136364	0.00757576	0	0	0.0151515	0	0	0	0	0.00606061	0.0333333	0
K02488	4.17815	2.42868	3.00666	1.24659	3.06532	0.558452	0.0762844	2.97725	12.3742	3.34253	4.82195	5.27307
K02491	0.130137	0.453186	0.31754	0.028705	0.17532	0.116487	0.151012	0.0728905	0.308283	0.0897902	0.118382	1.33947
K02492	3.32267	5.56796	4.03729	4.89677	3.80917	5.48859	3.35543	2.50446	3.11587	3.40266	2.31876	3.81651
K02493	17.0629	22.7914	14.9397	8.20257	17.5043	19.7236	11.9495	16.92	19.5436	18.8636	13.8854	18.6913
K02494	0.647469	0.5801	0.404333	0.14495	0.449142	0.430594	0.563232	0.315659	0.294157	0.151966	0.382194	0.547016
K02495	10.8871	12.7618	7.60793	9.34237	10.0672	15.1578	10.0654	10.1059	9.18791	10.9973	9.0614	12.917
K02496	0.0167267	0.479059	0.10499	0.0303379	0.0938155	0.100399	0.696948	0.0816067	0.144069	0.030921	0.208102	0.199708
K02498	0.200082	4.9653	0.530596	0.0261274	0.123971	0.041329	0.758005	0.214518	0.402094	0.137343	0.28439	0.315243
K02499	12.1867	10.0714	9.71046	8.83428	11.475	17.6836	14.3325	13.6151	12.7237	17.6283	10.4019	14.5978
K02500	11.7467	12.6436	8.0517	3.48828	11.2196	13.5303	12.5535	9.76877	12.8054	10.3209	8.7215	12.4378
K02501	9.49898	11.2339	6.07027	2.68778	8.17954	10.8686	9.52943	7.23632	9.03557	8.26074	6.3634	11.1768
K02502	2.84052	2.40858	2.21883	0.810506	3.17473	3.12471	2.0506	2.28692	5.42352	2.48672	1.76048	2.87987
K02503	13.0329	15.8937	11.5496	6.86409	14.0901	13.9136	12.546	14.7811	13.0896	14.8922	11.1189	15.4293
K02504	0.00378788	0.258935	0.002886	0.0185994	0	0.0143563	0.681901	0.00567376	0.004329	0.002886	0.00378788	0.114547
K02505	0.002002	0.310857	0.002002	0.015337	0.00166251	0.00498753	0.58261	0.00800801	0.0116376	0.00997506	0	0.0691639
K02506	0	0.147436	0	0	0	0.00213675	0.474359	0.00641026	0.0128205	0.0042735	0	0.0790598
K02507	0.16889	0.36403	0.257116	0.203955	0.223393	0.202147	0.738201	0.144228	0.120994	0.152381	0.135491	0.216709
K02508	0.0959923	0.176874	0.0374834	0.00224467	0.050848	0.013672	0.638331	0.0766655	0.0117753	0.275206	0.00415369	0.381127
K02509	0.00126263	0.225124	0	0.00746269	0	0	0.554726	0	0.00746269	0	0	0.0435323
K02510	0.309453	0.52853	0.453205	0.0152621	0.484624	1.72254	1.39807	0.459634	0.536639	0.265758	0.281339	1.00483
K02511	0	0.138707	0.000726216	0.0043573	0	0	0.588962	0.00145243	0.0137981	0.00145243	0	0.0631808
K02516	0.00231481	0.0208333	0.00925926	0	0.00925926	0.00925926	0	0	0.0231481	0	0.0185185	0.0162037
K02517	9.87599	12.0686	9.39059	7.33206	9.49339	13.4664	9.02416	10.4686	12.4681	12.1835	6.27468	8.9809
K02518	14.3448	14.8038	13.1096	7.64	14.0016	17.0835	15.1796	17.0426	15.967	18.8564	11.8258	14.7772
K02519	33.5516	35.4174	30.8482	14.5645	39.3156	41.6909	34.1341	37.6982	38.8885	40.9434	31.5221	42.4628
K02520	19.6842	22.6993	19.365	12.5895	21.2237	25.0075	17.985	21.6878	22.539	23.3779	16.5803	22.8353
K02521	0.0453463	0.401118	0.0927133	0.0355719	0.142316	0.0465734	0.763795	0.0856859	0.0919942	0.0142138	0.174243	0.351213
K02523	11.1584	12.3317	7.30103	5.24069	8.77867	11.7287	8.85913	11.2377	7.86081	14.0806	8.18626	8.4763
K02525	0.0690579	0.254416	0.0965495	0.00636771	0.194586	0.249006	0.632077	0.186461	0.138703	0.058693	0.0901763	0.179092
K02526	0.265432	0.424113	0.317477	0.0319887	0.681935	0.97705	1.37804	0.196924	0.163288	0.335936	0.348621	0.360347
K02527	9.1071	14.9883	8.25164	6.26156	10.0949	9.25555	8.39061	9.70016	12.0053	11.8415	8.76253	8.90478
K02528	19.3849	20.2116	16.5275	9.20163	19.7936	21.5593	17.3423	19.1101	17.886	22.4994	16.5594	22.7201
K02529	18.8284	20.261	13.5093	10.8896	18.8917	31.0376	32.1086	19.8541	20.9937	16.7828	15.4531	19.2593
K02530	0.0634768	0.0134929	0.080304	0.0111576	0.142062	0.264596	0.905015	0.05979	0.107764	0	0.00617939	0.121218
K02531	0.00560224	0	0.00280112	0	0	0.0131894	0.0551559	0	0	0	0	0
K02532	0.0778287	0.6275	0.126291	0.386296	0.184186	0.503812	0.637409	0.289888	0.120031	0.0919651	0.126196	0.135481
K02533	1.41847	4.4354	2.07735	0.38151	0.704293	0.646523	0.818098	0.691378	0.780398	0.886548	0.688218	1.21759
K02535	4.78673	7.34883	5.32161	4.082	3.79378	4.33234	2.11852	1.84528	7.7885	3.65869	3.68854	5.68384
K02536	12.0313	15.8128	10.4043	7.95136	9.6005	12.1609	8.64612	8.675	13.1305	13.0373	7.41117	11.3858
K02538	0.0154928	0.16746	0.0452516	0.165122	0.133713	0.658605	0.624117	0.200023	0.0547618	0.0194671	0.0375666	0.0775805
K02539	0.00325203	0	0.00325203	0.00325203	0.00650407	0.0211382	0.0325203	0.00487805	0.0195122	0.0113821	0.0146341	0.0243902
K02540	0.003663	0.0655485	0.0275689	0	0.00732601	0.0237131	0	0	0.0125313	0.00250627	0.0294968	0.0271833
K02541	0.0297295	0.105357	0.0397133	0	0.0495793	0.0612843	0.00401606	0	0.0334881	0	0.0685257	0.0862793
K02542	0.00760713	0.103868	0.0199022	0	0.0139488	0.0265315	0	0	0.0392867	0	0.058398	0.101035
K02548	12.0601	16.0319	8.87277	3.99889	10.5616	14.1681	11.1271	13.0793	8.5967	14.6007	7.92663	11.3093
K02549	0.0222354	0.350891	0.0764681	0.0183134	0.0992362	0.356387	1.64847	0.117738	0.0848633	0.0367926	0.0692631	0.191486
K02550	0	0.00411523	0.00137174	0.00891632	0.00868719	0	0.555556	0.00335008	0.0109739	0.00732412	0	0.0898491
K02551	5.75406	9.92702	4.54301	5.48552	5.4643	5.2837	3.50107	5.36917	4.52859	5.4294	6.12164	6.6561
K02552	0.00229885	0.277432	0.00155763	0.023147	0.00990725	0.0828019	1.12473	0.0135884	0.0162037	0.00897636	0.0433514	0.11952
K02553	0	0.269435	0.00205761	0.00613543	0.00205761	0.00205761	0.577179	0.010101	0.026749	0.00823045	0.00205761	0.113094
K02554	0	0.134568	0.00123457	0.00246914	0.00493827	0.00987654	0.491115	0	0.00246914	0.0241986	0	0.0555556
K02556	2.53009	2.73904	5.02036	0.495152	2.57892	0.999114	0.349453	1.85144	4.46919	1.38902	2.33443	2.31729
K02557	6.08083	4.8583	6.93911	2.4438	6.33602	3.76423	2.27232	3.32986	7.77464	4.85185	5.41139	5.90086
K02558	1.18532	4.21755	0.843405	0.314511	0.807887	1.12511	0.788479	0.67885	0.954954	0.604482	0.988563	1.70093
K02560	0.00574797	0.30332	0.0376812	0.00671416	0.0386473	0.0270531	0.0542061	0.0237607	0.122294	0.00676329	0.102657	0.079498
K02562	0	0.256782	0	0.0153774	0	0.00170068	0.516559	0.00399202	0.0306122	0	0	0.0604098
K02563	18.4496	23.8161	16.3499	9.02765	19.2501	21.2263	16.9417	19.1875	19.8656	22.5043	15.3652	21.1501
K02564	23.0561	20.9956	16.5167	16.4181	19.9663	29.7391	25.4425	27.1032	25.8452	30.5128	14.2823	20.8951
K02565	0.531624	0.341425	1.18097	3.76988	0.784163	4.16862	1.76107	1.43608	1.40823	0.49875	0.460743	1.49471
K02566	1.75565	2.21802	2.10175	0.64823	2.47773	2.67007	5.04656	2.20598	4.34098	1.98119	1.8979	3.35857
K02567	1.7466	2.41796	1.58177	0.623887	1.19142	2.0592	1.21953	1.03477	1.22691	0.376448	0.723076	1.92248
K02568	0.641242	0.903615	0.641589	0.112042	0.476933	0.758222	0.671369	0.267104	0.448428	0.0692664	0.331827	1.19822
K02569	0	0.196912	0.00331675	0.0308248	0	0.00331675	0.4616	0.00974899	0.013267	0.00995025	0	0.0746269
K02570	0.286176	0.924046	0.408031	0.0703847	0.900515	0.681407	0.53984	0.175844	0.455066	0.234375	0.239109	1.68089
K02572	0.290691	0.22328	0	0.063672	0.20088	0.369868	0.100926	0.0215045	0.0161891	0.0444014	0.0157791	0.0400861
K02573	1.22458	1.74245	0.965376	0.368502	0.765162	1.33133	0.945781	0.491864	0.769541	0.204301	0.528485	1.0234
K02574	1.91507	1.87821	1.75756	0.701085	2.15282	2.17484	1.60129	1.19537	1.30768	0.873884	1.21941	2.80782
K02575	0.00638728	0.222237	0.537579	0.00862379	0.16292	0.0199362	0.900378	0.00359195	0.0150668	0.0153652	0.0257689	0.124729
K02584	0.520774	3.61529	0.462079	0.0709451	0.194917	0.98384	0.828945	0.159126	0.475908	0.163269	0.406094	0.549746
K02585	0.511423	0.267775	0.414058	0.0175181	0.366145	0.84034	0.348319	0.644641	0.244608	0.927481	0.411662	0.397509
K02587	0.244545	0.0296864	0.0362085	0.00364299	0.0931174	0.369248	0.0294818	0.200935	0.0507732	0.076845	0.0772444	0.177209
K02588	0.435252	0.208456	0.288785	0.0170654	0.293353	0.402489	0.0916257	0.275963	0.122532	0.339067	0.213591	0.314804
K02589	0	0	0	0	0.0030581	0.0603448	0	0.0118633	0	0	0	0.0316092
K02591	0	0	0	0	0	0	0	0	0	0.031746	0.00176367	0
K02594	3.4669	2.00058	1.40845	0.25616	2.34973	0.911821	0.385594	0.783071	1.98202	3.52663	3.4218	7.06291
K02598	0.183188	0.361523	1.02386	3.02334	0.549544	1.28503	0.684593	0.1483	1.00607	0.368601	0.22318	0.416265
K02600	25.9429	30.0349	23.4978	11.0199	28.3962	29.07	25.3622	27.2702	28.2201	31.2481	24.1924	33.1769
K02601	24.5793	25.4452	20.6754	10.7938	23.4739	27.3748	20.9254	22.3807	23.1479	26.2239	19.0849	28.006
K02604	0.0144928	0.0362319	0.00724638	0	0.02657	0.00966184	0	0	0.031401	0	0.0144928	0.0338164
K02609	0	0	0	0	0	0.00107527	0.443011	0	0.00860215	0	0	0.0752688
K02610	0	0	0	0	0	0.00347222	0.326389	0	0	0	0	0.0208333
K02611	0	0.00133869	0	0.00803213	0.00133869	0	0.46988	0	0.00401606	0.0160643	0	0.0589023
K02612	0	0	0	0.00401606	0	0	0.333333	0.00200803	0	0	0	0.0742972
K02613	0	0	0	0.000933707	0.00186741	0.00373483	0.388422	0	0.00373483	0	0.00186741	0.0429505
K02614	3.55052	3.53408	2.94189	2.23951	4.07393	4.93905	2.38488	2.86181	2.93288	3.01849	3.34061	3.46016
K02615	0	0.00497512	0	0.00165837	0.00497512	0	0.489221	0	0.0165837	0	0.00165837	0.0414594
K02616	0	0	0	0	0	0	0.450053	0	0	0.00315457	0	0.0578339
K02617	0	0	0.00338409	0	0	0	0.375635	0	0.00507614	0.00338409	0	0.0558376
K02618	0	0.000977517	0	0.00195503	0	0.00195503	0.427664	0.000977517	0.00391007	0.000977517	0	0.0601173
K02619	0.845065	0.962501	1.09753	1.87023	0.527738	2.05653	2.29361	1.0199	1.21589	1.16036	0.456645	0.782071
K02621	18.7648	24.8073	16.6785	5.86382	17.7085	18.923	14.9517	21.7617	15.9606	23.9199	15.7803	18.5852
K02622	17.9584	19.3323	14.8913	5.59361	16.9929	17.9849	11.4954	20.3414	15.4656	24.8979	16.402	17.5784
K02624	0	0.0508475	0.0187003	0	0	0	0.027793	0.00188324	0.0630892	0.00753296	0.0167577	0.015434
K02626	1.11426	4.14335	2.31271	0.0280688	0.711813	1.05537	0.542461	0.991631	0.702863	1.5676	0.786257	1.45745
K02636	0.0230769	0.187179	0.0564103	0.0153846	0	0.074359	0.0384615	0.025641	0.107692	0.00512821	0	0.0384615
K02639	0	0	0.037037	0.0108932	0	0	0	0	0	0	0	0
K02641	0	0	0	0	0.00389864	0	0	0	0.233918	0.153021	0.238791	0.0155945
K02647	5.8351	3.16399	3.92103	0.812623	6.68161	8.73976	6.74235	5.79436	7.92696	4.303	4.57174	5.31782
K02650	2.10257	2.58388	14.7056	0.259121	2.33336	3.4846	1.65645	2.09308	8.24003	7.52657	3.21487	11.3848
K02651	0.0934138	0.11493	0.124301	0.00653852	0.180043	0.233938	0.152959	0.300578	0.275002	0.195358	0.11025	0.23505
K02652	8.5011	12.0066	5.28048	1.24017	9.88075	4.89927	6.26742	5.94483	6.9677	8.58498	10.4173	13.9054
K02653	5.11578	7.52635	5.73309	5.31012	6.36572	4.77652	5.98182	4.59038	5.40041	5.58973	5.44247	7.22822
K02654	4.99774	9.68419	5.51469	4.01253	6.63789	5.27812	8.67451	3.97637	5.11085	4.95642	5.35751	9.43836
K02655	0.0872727	0.0455559	0.663479	0.00459858	0.032849	0.160584	0.0619222	0.126766	0.407776	0.262378	0.272358	0.34429
K02656	0.56464	0.499709	0	0.0142337	0.292618	0.0350877	0.0199005	0	0.521792	0.984405	0.473206	1.03706
K02658	0	0	0	0	0.0149893	0	0	0	0	0.117773	0	0
K02662	0.381336	0.567574	1.04128	0.0498174	0.646129	1.297	0.697646	0.326398	0.544694	0.846983	0.339171	0.883257
K02663	0.00226757	0.00641839	0	0	0.00226757	0.0544218	0.104308	0	0	0.00850576	0.00226757	0.00226757
K02666	0.875776	1.07488	0.574576	0.295535	1.38375	1.09784	0.926466	0.919096	0.515174	0.892995	1.6011	0.730691
K02667	0.00529101	0.00529101	0	0	0	0	0	0	0	0	0	0
K02669	7.4156	6.40923	7.15035	5.04054	7.43703	4.57145	3.6842	4.42834	7.42786	6.30664	7.99652	10.0839
K02670	0.0411321	0.0159788	0.121946	0.00699567	0.175821	0.00795767	0	0.107933	0.144809	0.0303497	0.0574131	0.203996
K02671	0.0376344	0.403226	0.077957	0.0107527	0	0.158602	0.0403226	0.0241935	0.258065	0.0134409	0.00268817	0.0268817
K02679	0	0.208131	0	0.013707	0	0	0.461915	0.00749064	0.0118343	0.00788955	0	0.0511823
K02680	0	0.196918	0.00177305	0.0035461	0	0.0151548	0.550083	0.00137174	0.0035461	0.00886525	0	0.0638298
K02681	0	0.192761	0	0.00673401	0.003367	0.00617284	0.453984	0.00673401	0.0123457	0	0	0.0510662
K02682	0	0.220573	0	0.0109256	0.00226757	0.00443208	0.520511	0	0.00226757	0.00226757	0	0.0702948
K02683	0.488347	0.245352	0.339282	0.0303926	0.356186	1.00767	0.359837	0.638803	0.208539	0.755663	0.412793	0.390558
K02684	0.00340136	0.0306122	0.0272109	0	0.00340136	0	0	0	0.0238095	0	0.0272109	0.0204082
K02685	0.00462963	0.0578704	0.00231481	0	0.00231481	0.0185185	0	0	0.00925926	0	0.0231481	0.0138889
K02686	0.667486	0.560016	0.285839	0.190573	0.20956	0.375394	0.575839	0.240694	0.214486	0.136053	0.193406	0.413
K02687	14.8254	18.7448	12.9278	9.5219	13.7373	19.9036	17.8092	14.0927	13.3946	16.4442	9.92917	12.2693
K02688	0.0349325	0.0369058	0.0852185	0.0145792	0.0861979	0.214664	0.14999	0.0648303	0.0351092	0.0275793	0.0880545	0.0430991
K02689	0.255508	0.19124	0.214119	0.0918248	0	0	0	0	0	0	0	0
K02690	0.231396	0.204172	0.136843	0.0786046	0	0	0	0	0	0	0	0
K02703	0.13081	0.190446	0.179625	0.110334	0	0	0	0	0	0	0	0
K02704	0.0505282	0.0742194	0.0559263	0.0647727	0	0	0	0	0	0	0	0
K02705	0.024024	0.027027	0.024024	0.027027	0	0	0	0	0	0	0	0
K02706	0.0969621	0.141698	0.149355	0.186267	0	0	0	0	0	0	0	0
K02721	0	0	0	0	0.00740741	0.0481481	0.0888889	0.0814815	0.0407407	0.037037	0	0.0148148
K02725	0	0	0	0	0.002849	0	0	0	0	0	0.02849	0
K02726	0.0142264	0.0510211	0.0204569	0.0037037	0.0037037	0.0130495	0.0037037	0.0037037	0.0204569	0.0037037	0.0149013	0.0286258
K02727	0	0.0309278	0.00343643	0	0.0171821	0.00343643	0	0	0.00343643	0	0.0446735	0.0343643
K02728	0.0223464	0.0446927	0.0391061	0	0.027933	0.00931099	0	0	0.018622	0	0.018622	0.0223464
K02729	0	0.0190476	0.00952381	0	0.00952381	0.0142857	0	0	0.00952381	0	0.0047619	0.0238095
K02730	0.00938967	0.0446009	0.0117371	0.00234742	0.00469484	0.0328638	0	0	0.00234742	0	0.00938967	0.0469484
K02732	0.0140351	0.0421053	0.0175439	0	0.0385965	0.0245614	0	0	0.0105263	0	0.0105263	0.0315789
K02735	0	0.0566483	0.0121951	0	0.00813008	0.0729085	0	0	0.00406504	0	0.0229478	0.0478189
K02736	0.00772201	0.010296	0	0.010296	0.042471	0.01287	0.027027	0.032175	0.024453	0.015444	0.00514801	0.045045
K02738	0.0295027	0.0369101	0.0222222	0.0103368	0.0516635	0.0206941	0.00958295	0.00663309	0.00960341	0.00331655	0.0651917	0.0392126
K02739	0.0252945	0.0951791	0.01937	0.00508906	0.0323033	0.0420074	0.00763359	0.00508906	0.0125719	0.00763359	0.0137471	0.0691999
K02742	0.0106667	0.299214	0.108121	0.0216637	0	0.00808815	0.477297	0.00275482	0.0347895	0.0352632	0	0.111984
K02744	0.597428	0.825558	1.00667	0.488677	1.39703	2.58882	1.93041	1.07109	1.00494	0.271308	0.883285	1.13488
K02745	0.270907	0.394565	0.401246	0.0178289	0.514677	1.76503	1.52094	0.380504	0.667138	0.21772	0.246707	0.46266
K02746	0.290428	0.448543	0.379464	0.0144632	0.485663	1.88861	1.6767	0.521285	0.675676	0.145251	0.120078	0.594418
K02747	0.432361	0.5115	0.629919	0.0525549	0.836241	2.08998	1.60057	0.70588	0.87917	0.259898	0.421957	0.835414
K02750	0.171268	0.304796	0.246112	0.740944	0.36831	1.03757	0.944083	0.251423	0.0816029	0.114121	0.0490112	0.178008
K02753	0.0685444	0.206009	0.00562937	0.00978269	0.0353904	0.0573768	0.699929	0.0376737	0.025662	0.0268619	0.0181014	0.148516
K02757	5.04352	4.18976	4.11414	4.71852	5.22313	5.81844	3.66321	4.84599	9.76602	2.28758	2.32549	3.47762
K02759	1.05325	0.874753	1.02162	0.481032	2.07012	3.02412	3.10305	1.09135	3.68957	0.674838	0.508263	0.778581
K02760	1.4191	1.35725	1.15941	0.578898	2.02398	3.75922	2.38825	1.33889	4.62997	0.831037	0.712991	0.848962
K02761	3.89236	3.85734	3.96828	1.8403	5.50528	7.63553	6.83427	2.9745	20.569	2.70454	1.69497	2.21934
K02768	0.402834	0.0991859	0.679799	0.333943	0.413034	2.00454	0.649773	0.479607	3.58024	0.272089	0.253145	0.199688
K02769	0.0285444	0.0577563	0.00323625	0.0384615	0.0427619	0.357156	0.231337	0.1075	0.167626	0.0160896	0.0881306	0.0962297
K02770	2.27466	3.65756	3.37816	5.33851	3.07314	8.60125	4.57558	3.28422	3.90194	1.70101	2.55511	3.54216
K02773	0.246849	0.307681	0.0824089	0.0878882	0.279628	0.757025	1.95997	0.386694	0.251457	0.144667	0.0824522	0.396355
K02774	0.11006	0.129683	0.10427	0.0679818	0.311199	0.584225	1.15075	0.345419	0.291848	0.0654107	0.113044	0.343935
K02775	2.17756	1.73583	1.81469	1.96004	1.91745	3.44698	3.78571	2.01593	1.79579	1.40424	0.923855	1.88984
K02777	1.56197	0.718987	1.78328	3.31607	1.86874	2.33604	1.24573	1.2538	3.7714	0.997645	1.08576	1.46426
K02778	0	0.00314465	0.0440252	0	0.00628931	0	0.0157233	0	0.00628931	0.00943396	0	0.0157233
K02779	0.00873351	0.198155	0.0200524	0.0027894	0.0352061	0.0344582	0.499552	0.016128	0.0275623	0.00497893	0.0103736	0.110681
K02781	0.332263	0.735972	0.0936415	0.225837	0.137754	0.146919	0.506142	0.0273445	0.0167198	0.0559059	0.0381216	0.096883
K02782	0.336682	0.347238	0.0312053	0.234683	0.0591402	0.110062	0.612528	0.0542857	0.025872	0.0144434	0.0105208	0.123303
K02783	0.214336	0.210398	0.0528934	0.229219	0.104276	0.15348	0.00181159	0.115309	0.0341195	0.0536046	0.00181159	0.0254913
K02784	6.74262	8.70851	7.66245	8.39014	8.23283	10.6359	7.70556	7.22332	12.4091	4.23028	5.07672	7.01427
K02786	0.00699301	0.00320513	0.0370232	0.224359	0.103799	0.205413	0.0270979	0.0541958	0.0737179	0	0	0.0182608
K02788	0.00448934	0.00473312	0.023877	0.00497691	0.105367	0.129543	0.0679724	0.00134138	0.00378788	0.00273224	0	0.0173962
K02791	1.18231	0.307599	1.1608	0.303191	1.29707	5.73554	1.48652	0.550224	3.32071	0.457364	0.37584	0.544659
K02793	1.26855	3.84027	2.64875	0.628025	0.817053	0.84167	1.01686	0.876715	4.31003	1.17572	0.693529	1.53443
K02794	0.533123	2.68297	0.192273	0.0178635	0.59023	0.914777	2.36983	0.506622	0.504867	0.213711	0.130766	0.650262
K02795	1.05704	1.66947	1.05243	0.443761	1.16557	2.82326	3.46032	1.26371	1.6365	0.773169	0.482511	1.58578
K02796	0.80377	2.31546	0.889704	0.343566	0.876093	2.21523	2.98781	1.14097	1.53431	0.69167	0.51514	1.74995
K02798	0.0465966	0.401009	0.0335462	0.0985863	0.113002	0.329578	0.760247	0.144163	0.0156015	0.0223619	0.0562529	0.183439
K02800	1.63495	1.20535	0.684558	0.626214	1.14499	4.1191	2.32624	1.52243	0.585594	0.595582	0.542888	1.38744
K02803	0.0930233	0	0.27907	0.0813953	0.143411	0.0465116	0.00387597	0.0426357	1.34496	0.0813953	0.0852713	0
K02804	2.52652	1.04196	3.10325	4.55217	2.74392	4.75653	2.81659	2.69106	6.17496	2.42505	1.62502	2.84795
K02805	0.850946	0.502529	0.34053	0.0929314	1.00429	0.786298	0.202144	0.277305	0.510018	0.48495	0.471114	0.960779
K02806	3.00353	3.71132	7.21669	12.1501	2.54026	3.56959	1.39916	0.988057	16.7695	2.30574	1.98326	1.86926
K02810	3.42969	2.83127	2.95265	0.94003	3.64621	5.59029	6.12772	3.82601	5.42047	2.33333	1.33428	3.16496
K02812	0	0	0	0.00735294	0	0	0.553922	0	0.00490196	0	0	0.0710784
K02813	0.00282486	0.170868	0.0124172	0	0	0.0689139	0.605042	0.0135775	0.00280112	0.00280112	0.0129032	0.0827324
K02814	0	0.195489	0.00125313	0.00125313	0	0.00250627	0.705514	0	0.00877193	0.00501253	0	0.0576441
K02815	0	0.201765	0	0.00848485	0.0111857	0.00848485	0.692097	0	0.0501525	0	0	0.0836364
K02819	3.59244	1.2352	3.33914	6.73542	4.14235	4.46048	3.28438	3.14923	8.88544	1.87032	1.65385	2.83277
K02821	0.604002	0.504472	1.05915	0.535434	0.486032	1.21353	0.93554	0.486151	5.88726	0.450318	0.306096	0.23571
K02822	0.371671	0.366662	0.47474	0.173469	0.226644	1.01349	1.26764	0.250767	2.78139	0.240228	0.331564	0.210542
K02823	11.4894	10.4219	8.77168	7.5339	10.7705	13.779	13.1678	10.3949	13.5405	11.8375	9.36364	11.9085
K02824	4.21164	3.2371	3.41834	5.99443	4.24844	9.17687	12.3988	5.23588	4.99142	3.84146	4.24487	5.8482
K02825	1.70663	2.10738	1.65395	0.703417	1.68175	1.77182	1.70443	1.00124	4.39796	1.96582	1.82262	2.05476
K02834	14.4241	16.2696	12.8949	7.42124	14.5193	17.2624	14.408	14.2818	14.3192	18.2448	11.6581	15.6454
K02835	30.4389	32.6269	27.3423	15.7093	33.1984	37.8077	34.0643	34.0018	32.7442	40.9418	25.925	40.5615
K02836	27.7285	30.3517	22.6637	13.6186	25.9371	31.0503	25.2047	27.418	26.583	32.0317	22.572	30.1445
K02837	17.2242	22.5652	12.7226	5.38389	16.6396	21.7425	18.9098	17.4455	14.8968	16.2952	9.68914	16.062
K02838	21.3872	22.938	19.5929	12.9572	22.2902	24.7378	19.7192	22.4335	21.9575	25.9915	17.6295	24.724
K02839	0.936794	0.63944	1.03874	0.0912483	1.64619	2.60188	2.60828	4.19349	0.654753	3.86401	1.23698	0.90048
K02840	0.0701659	0.418876	0.00356506	0	0.00421941	0.0487343	0	0.0139639	0.044566	0.00143678	0.00505051	0.0395658
K02841	1.97658	2.28823	1.07664	0.376683	1.66286	1.38967	0.826104	0.546532	1.17606	1.18085	1.22244	3.07624
K02843	3.45599	9.92975	5.73951	5.70831	4.8409	4.30621	2.09892	1.92337	9.41283	3.18016	3.10684	3.56831
K02844	0.655377	7.60892	1.02368	0.129218	1.17795	0.29058	0.858016	0.134988	0.107591	0.413249	0.737114	0.966772
K02846	0	0.312908	0.141956	0.000893655	0.0121845	0.0609692	0.550646	0.0200174	0.0105605	0.0400815	0.00261097	0.242783
K02847	1.06629	1.63942	1.49277	2.97693	1.70973	1.99568	5.03833	1.13784	2.51013	1.39281	1.92567	1.99973
K02848	0.204622	0.374888	0.163246	0.0815321	0.445226	0.327336	0.90234	0.236541	0.0749698	0.115561	0.30903	0.425717
K02849	0.883173	4.20055	4.38766	13.5729	2.2073	4.42611	1.56138	0.917107	7.18274	1.5255	0.762835	0.983501
K02850	0.142404	5.64585	1.9775	7.35948	0.775609	2.43654	1.18617	0.0345193	2.00511	0.531936	0.255766	0.624128
K02851	10.8842	8.99547	7.93466	1.79202	8.65884	5.60714	5.5663	7.49189	7.02801	9.4371	10.5865	11.8125
K02852	0.67731	0.393668	0.355398	0.139759	0.507288	1.6977	1.24381	1.64772	0.428415	2.52931	0.253192	1.24749
K02853	0	0.217295	0.00665188	0.00369549	0	0.00517369	0.635625	0.0014782	0.0310421	0	0.00443459	0.118256
K02854	0.11152	0.718634	0.0875486	0.0259073	0.212638	0.361154	1.29855	0.28874	0.0578137	0.0709571	0.0704954	0.205551
K02855	0.366807	0.545757	0.104573	0.00968888	0.370736	0.240829	0.814664	0.398675	0.238082	0.270741	0.485439	0.542276
K02856	2.0138	2.18328	1.3102	1.15099	1.82102	1.93967	1.57183	1.62347	1.35309	2.00202	1.50984	1.90969
K02858	0.989842	3.60679	1.13923	0.21179	1.57668	1.81391	1.77009	1.03168	0.835745	1.44661	0.792223	1.33523
K02859	0.0791961	0.593877	0.0137293	0	0.0659813	0.0520728	0	0	0.00542005	0.00833333	0.0137741	0.0658021
K02860	14.5166	15.7334	12.6268	6.67633	14.7336	15.0046	12.5371	14.9486	14.5604	17.1581	12.5101	16.1622
K02863	33.0747	31.2188	29.5521	16.6847	35.9075	33.4063	29.2424	32.75	34.1469	33.6748	26.1541	36.1327
K02864	23.7504	26.5769	21.0624	9.94522	25.994	30.3569	21.0746	24.0344	25.2094	27.1084	19.5027	25.5259
K02865	0.069584	0.153312	0.104839	0.0516972	0.146543	0.164467	0.16625	0.0400425	0.143928	0.165044	0.135033	0.166751
K02866	0.6929	0.514517	0.628183	0.0457486	0.720678	1.28345	0.680997	0.664903	0.404465	0.847808	0.701698	0.857161
K02867	30.0549	27.7852	24.8626	11.9077	29.0945	30.3382	26.4519	31.1164	26.4463	29.1172	25.719	32.1646
K02868	0.0507394	0.117558	0.0661182	0.046699	0.229855	0.171996	0.284045	0.049668	0.152797	0.176628	0.245165	0.13467
K02869	0.413622	0.196718	0.298671	0.0344442	0.325954	0.664364	0.249528	0.452307	0.159164	0.592519	0.394088	0.318132
K02870	0.0388007	0.0363757	0.0381393	0.042328	0.134039	0.147266	0.185185	0.0388007	0.0529101	0.0828924	0.122575	0.123457
K02871	20.0387	21.2373	18.9321	9.18596	20.6245	25.3681	17.9217	20.4816	22.8198	23.643	19.0821	25.8756
K02872	0.0510269	0.123048	0.0675243	0.0115512	0.271922	0.272993	0.344088	0.112971	0.193998	0.256122	0.266701	0.234977
K02873	0.0455975	0.167692	0.0949549	0.0377358	0.207894	0.2049	0.134271	0.0644498	0.1463	0.112398	0.203447	0.210297
K02874	24.5638	25.3079	20.438	11.2783	25.5843	30.179	23.1721	25.7775	25.6444	27.5968	20.1055	28.9334
K02875	0.143404	0.0995851	0.054735	0.00925926	0.159107	0.575618	0.364833	0.309209	0.0982807	0.612688	0.220275	0.11079
K02876	21.7177	23.2306	19.9392	14.4509	23.2762	27.0291	20.5763	23.2779	24.6519	24.6357	17.0104	23.7341
K02877	0.549221	0.343315	0.44321	0.0411117	0.539888	1.0532	0.43407	0.67832	0.383878	1.00648	0.432077	0.547346
K02878	27.4787	27.4136	21.4598	10.8662	28.3509	30.5696	25.332	26.2641	23.5294	30.7019	21.822	27.5172
K02879	22.4889	25.4267	22.7755	11.7725	24.7687	26.3068	23.7491	25.6623	26.2092	27.6074	18.1432	26.3
K02880	0.0281535	0.109578	0.0497002	0	0.0828981	0.1339	0.111327	0.0672515	0.086142	0.0945419	0.162165	0.202119
K02881	18.6595	21.1536	15.9708	8.80757	18.8971	19.5752	14.3813	18.3654	19.6811	21.988	13.7813	19.2741
K02882	0.0543478	0.067029	0.0507246	0.0688406	0.0597826	0.110507	0.117754	0.057971	0.108696	0.128623	0.13587	0.0797101
K02883	0.402902	0.2268	0.375086	0.0314251	0.566509	0.949563	0.403116	0.659141	0.293396	0.983474	0.562905	0.491712
K02884	22.8079	25.5223	20.896	11.0947	23.8834	24.5888	18.7831	23.853	25.2233	25.8551	17.6553	25.2789
K02885	0.594844	0.524373	0.488937	0.0429124	0.554077	1.13221	0.525136	0.748209	0.379776	0.925786	0.571829	0.634863
K02886	36.8297	34.8624	30.5779	17.9664	38.2886	41.9938	31.3232	35.0698	36.4798	38.5743	29.1121	38.0329
K02887	22.9675	23.8288	20.7454	11.9775	26.6888	25.2558	22.3189	24.7096	24.3393	24.6546	21.9511	28.0871
K02888	16.4444	18.8806	15.0189	8.11912	17.3745	19.1612	14.8314	17.6554	19.1429	19.6216	12.5786	18.4135
K02889	0.4423	0.41639	0.252131	0.072928	0.483064	1.05918	0.22024	0.58677	0.251439	0.774493	0.481224	0.595514
K02890	26.4917	25.5768	21.8511	10.6234	25.8637	28.5341	22.6149	25.5378	26.5028	28.5825	20.3025	28.1842
K02891	0.0128205	0.0128205	0.00512821	0.0102564	0.0881521	0.0725022	0.123077	0.0657825	0.0999116	0.0496905	0.142617	0.0993811
K02892	15.6739	18.3719	15.1089	8.57814	17.9485	17.7607	15.9596	14.8152	17.4191	18.0214	14.0633	17.2237
K02893	0.0984963	0.164786	0.0882894	0.0426357	0.0645039	0.209826	0.139879	0.0489656	0.0924474	0.0843998	0.12627	0.146304
K02894	0.0144928	0.0253623	0.0217391	0	0	0.0108696	0	0	0.0217391	0	0.0108696	0.0362319
K02895	18.9321	19.0318	15.6892	7.35558	16.8034	22.8312	17.1019	19.5432	18.8653	21.8265	15.3725	18.9065
K02896	0.376727	0.239612	0.366619	0.093036	0.263225	0.524468	0.360851	0.232458	0.249201	0.37193	0.425572	0.467652
K02897	13.1394	16.517	11.9333	4.578	11.457	15.4744	12.2251	14.6558	14.8462	16.6788	7.70486	11.6979
K02899	17.5285	20.5372	15.0398	9.53765	19.2138	23.2743	15.8873	17.4168	19.6324	19.1819	13.0932	19.2712
K02900	0	0.0333333	0.01	0	0.0166667	0.0333333	0	0	0	0	0.0133333	0.0333333
K02901	0	0.0470588	0	0	0	0.0196078	0	0	0.00392157	0	0.00392157	0.027451
K02902	9.21485	11.1391	8.80808	7.17179	9.88883	10.9205	6.4592	7.47422	8.52891	10.7384	5.35608	8.30108
K02904	7.15065	8.40814	6.586	2.49894	8.22815	10.9305	9.91492	10.2366	8.92574	9.17389	5.49987	6.89251
K02905	0.00387597	0.00775194	0.00387597	0.00387597	0.0658915	0.106589	0.0988372	0.0251938	0.0658915	0.0232558	0.0426357	0.0329457
K02906	31.4973	30.2299	26.1759	19.4305	32.8185	32.7278	25.5234	28.3067	32.867	30.738	23.0161	32.0904
K02907	1.67813	0.677933	0.87392	0.255638	1.09519	3.11692	2.98858	2.2332	3.49568	1.49237	1.2686	1.37387
K02908	0.501263	0.229693	0.362584	0	0.364057	0.711069	0.336806	0.519886	0.236111	0.806082	0.340804	0.370265
K02909	14.7245	17.1081	12.6366	8.96924	16.2173	18.6549	17.1232	14.7025	16.237	15.7663	10.6977	14.4774
K02910	0.543657	0.241389	0.348791	0.0503398	0.358788	0.745083	0.414197	0.653643	0.300322	0.706248	0.409393	0.523006
K02911	1.24834	0.838218	0.743374	0.221886	1.30214	0.574833	0.520241	0.815964	1.57615	1.64097	1.97682	2.55436
K02912	0.491465	0.270536	0.492131	0.0374227	0.405842	0.970588	0.341318	0.667459	0.289119	0.705203	0.529056	0.675671
K02913	0.345944	0.538256	0.822492	1.07144	0.74213	0.918804	0.585855	0.312936	0.734229	0.432848	0.395852	0.646571
K02914	0.731947	1.22544	0.551209	0.301091	1.22122	1.14538	0.952995	0.489148	0.981297	1.09334	0.390349	1.42689
K02915	0.116105	0.082397	0.0299625	0	0.0749064	0.453184	0.104869	0.310861	0.0749064	0.494382	0.101124	0.0374532
K02916	3.12015	2.59704	3.85403	3.52931	3.7088	1.93172	1.13056	1.99031	6.24342	3.34325	3.89204	5.19778
K02917	0.010101	0.023569	0	0	0	0	0	0	0.016835	0	0.040404	0.016835
K02919	0.0144989	0	0	0	0.0240227	0.00952381	0	0.0497512	0	0	0.0149254	0.0696517
K02920	0	0	0	0	0.023622	0.00787402	0.0131234	0.0183727	0.0498688	0.0524934	0.110236	0.0314961
K02921	0.229814	0.163043	0.0924776	0.00362319	0.0904072	0.433057	0.167184	0.31815	0.115942	0.359903	0.175811	0.239821
K02925	0.0943743	0.162086	0.0784497	0.0052492	0.261838	0.197117	0.146732	0.0357724	0.131837	0.0650407	0.173085	0.170616
K02926	28.4588	27.5834	24.2408	14.4327	28.5277	30.1507	23.6431	27.4719	28.4159	28.6773	21.4212	29.4259
K02927	0.191744	0.131391	0.0948659	0.00811966	0.047915	0.0288318	0.0325062	0.10658	0.442497	0.116559	0.047164	0.048656
K02929	0.258065	0.225806	0.154122	0.00716846	0.250896	0.62724	0.207885	0.473118	0.181446	0.591677	0.283154	0.225806
K02930	0.994532	0.756199	0.797148	0.0997833	0.981003	1.70443	0.683141	0.795392	0.661454	1.25775	1.01866	1.27162
K02931	30.0568	29.4665	26.4574	12.127	32.164	35.7405	30.043	33.706	29.3265	35.4531	24.8905	34.5653
K02932	0.0667965	0.172228	0.0825909	0.0621904	0.0665964	0.0540339	0.0551471	0.0220588	0.0332982	0.0294118	0.0653709	0.0834505
K02933	27.5226	27.5149	23.5112	16.1119	29.326	34.596	24.2181	28.1712	29.3583	27.9336	19.9559	27.833
K02934	0.0773345	0.096053	0.0665204	0.0271186	0.150973	0.0873909	0.127055	0.0297824	0.0718666	0.0904926	0.102769	0.138559
K02935	29.0025	28.3941	22.3443	15.2479	30.1131	31.5083	23.7236	25.732	28.1831	29.1505	21.4418	27.9635
K02936	0.654529	0.236301	0.247952	0.0251901	0.517773	0.899654	0.492138	0.506798	0.419049	0.805458	0.59616	0.505847
K02937	0.0995287	0.256847	0.120606	0.0371926	0.192586	0.308917	0.279298	0.12894	0.0917709	0.114921	0.215119	0.280232
K02938	0.0862784	0.272219	0.124978	0.0372544	0.197893	0.244532	0.153815	0.279358	0.150167	0.166052	0.335178	0.27769
K02939	21.5502	24.9956	18.7243	12.1219	22.6441	27.3697	21.43	24.0326	21.5545	27.4907	16.1546	21.9037
K02940	0.0828338	0.128286	0.0421407	0.0462281	0.201181	0.264119	0.389006	0.118879	0.160147	0.220526	0.262305	0.208729
K02941	0.0480086	0.122072	0.0705183	0.0344567	0.0373517	0.0359776	0.00673401	0.00224467	0.0259605	0.00448934	0.0299149	0.0604802
K02942	0.0231884	0.0144928	0.0115942	0	0.150922	0.120246	0.201691	0.121937	0.101735	0.123057	0.13643	0.0810716
K02943	0.00323625	0.0194175	0.00323625	0	0	0.0291262	0	0	0.012945	0	0.00323625	0
K02944	0.221961	0.226405	0.20915	0.00392157	0.202876	0.836863	0.185359	0.451765	0.14719	0.576732	0.290458	0.35085
K02945	46.2292	50.0916	35.711	31.6735	49.8306	54.7852	39.638	45.0802	46.7362	51.1196	29.6299	39.8796
K02946	23.9692	22.1783	20.6839	11.7168	25.52	24.292	22.6974	21.7427	20.9059	24.7176	22.5333	27.8235
K02947	0.0462664	0.0379986	0.0231332	0.0355832	0.0520773	0.0746998	0.151028	0.0162595	0.0660594	0.0430642	0.0870117	0.0793927
K02948	27.8541	24.7979	22.0244	15.5245	30.1402	31.3356	23.7772	26.4835	29.4578	30.899	20.8098	28.0683
K02949	0.0216149	0.0387854	0.0565631	0.0124224	0.144375	0.207757	0.128364	0.0248447	0.0420152	0.0703934	0.113872	0.0872602
K02950	29.8907	30.055	24.947	17.1063	34.1141	31.5132	24.8698	25.2208	29.1235	30.0463	23.6694	31.5087
K02951	0.00444444	0.0355556	0.00444444	0	0	0.00888889	0	0	0	0	0.0133333	0.0266667
K02952	19.704	19.3388	16.6481	7.52552	19.8864	22.4852	18.8642	19.7764	20.6364	23.9706	16.3669	22.8035
K02953	0.003367	0.030303	0.013468	0	0.068359	0.028931	0.0196652	0.0480449	0.065078	0.0262585	0.0482	0.0297375
K02954	9.99778	13.9979	8.64937	6.77007	10.7895	12.4962	10.1379	10.4665	8.99017	13.3498	7.00152	9.375
K02955	0.00447427	0.0425056	0.0178971	0	0.0246085	0.033557	0	0	0.0290828	0	0.0223714	0.0246085
K02956	19.2673	19.1362	15.8036	11.8583	20.6764	19.5927	15.0961	17.8245	19.5045	19.8885	16.1182	22.2937
K02959	21.0454	22.3957	17.2811	11.36	21.1072	23.1502	19.0906	22.9851	23.3168	24.4299	14.5801	20.3192
K02960	0	0	0	0.00453515	0.120181	0.0952381	0.174603	0.104308	0.0816327	0.0634921	0.111111	0.0612245
K02961	21.5757	21.3618	18.3895	10.2591	22.5628	28.1878	21.2232	22.7364	21.7186	23.8707	15.8204	22.3043
K02963	26.3738	24.5474	22.2741	13.2255	23.8185	28.0117	22.6592	23.5553	25.5671	28.5266	19.5082	26.4246
K02964	0.0447984	0.076821	0.0468724	0.0162602	0.204082	0.223079	0.325203	0.0813008	0.120043	0.168699	0.219761	0.213124
K02965	23.5998	22.7544	19.844	13.2855	23.9335	23.015	19.3729	18.7784	19.831	24.0807	19.7511	25.8661
K02966	0.294923	0.249228	0.225524	0.0189363	0.27968	0.873623	0.280285	0.606097	0.163007	0.854083	0.305197	0.354116
K02967	35.944	35.8404	31.66	19.7563	37.2409	42.6014	34.73	37.7187	37.3839	40.1502	30.6882	38.9039
K02968	13.9902	14.5549	12.0776	7.26245	15.658	16.6106	13.8116	15.0792	14.5846	17.8509	11.779	15.9808
K02969	0.00164204	0.0311987	0.00492611	0	0.00656814	0.0229885	0	0	0.00985222	0	0.0114943	0.0344828
K02970	3.58462	3.54655	3.54575	0.768089	3.07504	3.73682	1.75561	2.85847	4.23257	3.83103	1.95899	3.0246
K02973	0.0671381	0.234202	0.104761	0.0268456	0.0551302	0.160224	0.0881839	0.0491357	0.102898	0.071724	0.0706178	0.0882801
K02974	0.556202	0.402816	0.438118	0.0905907	0.397116	0.902205	0.409591	0.49074	0.333855	0.714649	0.479852	0.47774
K02975	0.0634921	0.0661376	0.026455	0.021164	0.00529101	0.0396825	0.031746	0.0132275	0.0026455	0.0026455	0.026455	0.0026455
K02976	0	0	0	0	0.00493827	0.0148148	0.00987654	0.0345679	0.0296296	0.0419753	0.0345679	0.0246914
K02977	0.051606	0.200842	0.0325108	0	0.0878378	0.0832354	0	0.00724638	0.0533686	0	0.051606	0.173619
K02979	0.34075	0.123835	0.146356	0	0.181261	0.432469	0.220317	0.307682	0.132544	0.384432	0.17507	0.313806
K02981	0.0783955	0.124238	0.0654094	0.0130952	0.175318	0.144306	0.188793	0.0969296	0.0957976	0.135057	0.128754	0.140978
K02982	32.8355	32.4224	28.1331	16.9089	37.1108	40.4828	31.8884	33.4349	31.9353	38.1104	26.6085	37.8189
K02983	0.00550964	0.0413223	0.00550964	0	0.0192837	0.00826446	0	0	0.0192837	0	0	0.0192837
K02984	0.540427	0.47579	0.384561	0.0391637	0.592272	1.10987	0.608043	0.609919	0.302862	0.825371	0.553715	0.719154
K02985	0.0546279	0.133995	0.0725765	0.0244278	0.0594922	0.120677	0.0713399	0.0726885	0.093414	0.0867637	0.115416	0.0842207
K02986	27.2359	27.5186	23.3063	14.6499	30.4895	32.7224	24.2092	29.0661	29.787	30.258	22.1913	27.965
K02987	0.914895	0.56741	0.526056	0.0618622	0.755049	1.50673	0.662105	0.796688	0.5365	1.13177	0.967009	0.716432
K02988	25.5331	27.3031	21.9433	9.32989	26.1516	33.2875	24.7543	29.8355	28.416	31.4893	20.3851	28.9667
K02989	0.0920154	0.134066	0.041935	0.0214517	0.0606253	0.115157	0.118408	0.0282183	0.063221	0.0519523	0.0523633	0.113008
K02990	19.9236	22.0521	18.8436	11.535	23.3686	23.9771	19.1845	20.7505	23.1296	24.9837	17.0177	25.7018
K02991	0.323804	0.412195	0.260446	0.0610715	0.471198	1.12295	0.65038	0.463152	0.351677	0.897125	0.59719	0.525531
K02992	26.3498	24.4992	22.4771	12.5456	29.8149	26.5719	22.543	25.4517	27.1201	29.3501	23.9349	31.5129
K02993	0.0687811	0.156459	0.0890137	0.0238622	0.11895	0.108202	0.173005	0.123728	0.0692904	0.108499	0.122253	0.190198
K02994	22.1187	25.7071	19.6333	12.4594	24.6364	27.9091	19.1987	22.4653	23.4845	26.2035	19.0978	25.2948
K02995	0.316181	0.192156	0.23801	0.0495322	0.269992	0.559783	0.25797	0.322016	0.203535	0.510598	0.194479	0.232315
K02996	22.3189	22.2554	19.1882	12.3055	22.7608	26.648	22.4874	22.6558	21.5408	23.2363	17.083	22.5003
K02997	0.0871764	0.116225	0.048497	0.0420712	0.0722087	0.10759	0.189414	0.0577545	0.0481703	0.0818864	0.112397	0.0819175
K02998	0.0597905	0.197217	0.0602125	0.028638	0.1071	0.209057	0.10705	0.0475869	0.120746	0.0567794	0.136537	0.148949
K03002	0.0280374	0.0545171	0.0140187	0	0.0155763	0.0669782	0	0	0	0	0.0186916	0.0311526
K03004	0.00634921	0.0380952	0.00952381	0	0.00634921	0.0126984	0	0	0.00634921	0	0.00952381	0
K03006	0.0256466	0.0962476	0.0827413	0.00340136	0.0327072	0.0466829	0	0	0.0379409	0	0.0541163	0.123494
K03010	0.0178621	0.0914537	0.0303673	0	0.0269892	0.0646528	0	0.0277778	0.022768	0	0.0346877	0.0329418
K03011	0	0.0223881	0.00746269	0	0.00497512	0.0223881	0	0	0.00746269	0	0.0323383	0.0149254
K03013	0.00854701	0.025641	0.0042735	0	0.0342857	0.01663	0.0266667	0.0628571	0.0561661	0.0266667	0.0775824	0.065641
K03015	0	0.03367	0.010101	0	0.020202	0.016835	0	0	0.013468	0	0.026936	0.013468
K03018	0.040978	0.112546	0.0371327	0	0.0444789	0.0324839	0	0	0.0223829	0	0.0277778	0.0767332
K03021	0.0150376	0.0225564	0.0175439	0	0.00250627	0.0200501	0	0	0.0075188	0	0.0125313	0.0275689
K03027	0.00266667	0.032	0.024	0	0.0293333	0.0186667	0	0	0.0106667	0	0.0106667	0.0586667
K03028	0.0412472	0.0646408	0.0774282	0.00560224	0.0279527	0.0420339	0.00560224	0.00140056	0.0477953	0.00280112	0.0473815	0.040913
K03030	0.0104167	0.0833333	0.0356481	0	0.0111111	0.0210648	0	0	0.00694444	0	0.0185185	0.0282407
K03031	0.00248756	0.0422886	0.00497512	0	0.00497512	0.00497512	0	0	0.00497512	0	0.0199005	0.0149254
K03032	0.0164852	0.132112	0.0829997	0	0.0444596	0.0587418	0	0	0.0218954	0	0.0411469	0.191663
K03033	0.00657895	0.0153509	0.00877193	0	0.00219298	0.0197368	0	0	0.00438596	0	0.00877193	0.00877193
K03035	0.00662252	0.0309051	0.013245	0	0.0198675	0.0198675	0	0	0.00441501	0	0.0419426	0.0198675
K03036	0.00516796	0.0284238	0.00516796	0	0	0.0129199	0	0	0.0103359	0	0.00516796	0.0206718
K03037	0.0120795	0.0653389	0.0231606	0	0.0243087	0.0569033	0	0	0.0157233	0	0.0342418	0.0643406
K03039	0.0277626	0.0250355	0.0212901	0.00749064	0.00323625	0.0269081	0	0	0.0333806	0	0.0291262	0.0226537
K03040	36.0942	33.9325	33.7035	16.4209	38.486	39.9351	31.8608	38.062	36.8372	39.2562	29.207	39.0722
K03041	2.50035	1.08263	1.83535	0.0985549	1.69295	2.42664	0.818307	1.15988	0.948694	1.71473	1.3791	2.07674
K03042	1.25801	0.777108	0.9305	0.0559225	1.29819	1.59445	0.630097	1.11887	0.548754	1.44093	1.0034	1.31192
K03043	80.9612	70.2531	69.2949	31.183	85.9946	90.898	68.7067	89.5264	82.0693	92.0081	70.1887	91.9249
K03044	0.146694	0.0950027	0.0950027	0.0010983	0.152114	0.701812	0.265788	0.506598	0.0845689	0.794245	0.1933	0.130697
K03045	0.150579	0.12677	0.0759331	0.001287	0.177606	0.726512	0.254183	0.527027	0.0997426	0.874753	0.208494	0.118404
K03046	94.0986	79.371	82.2812	38.296	99.8928	106.634	77.2586	98.3821	100.65	107.513	83.7017	111.364
K03047	1.08951	0.496936	0.592873	0.0242409	0.903111	1.73649	0.742987	1.15104	0.509572	1.73018	0.890465	0.832262
K03048	0.348703	1.27636	0.805864	0.165516	0.903505	0.555435	0.933944	1.24001	0.605608	0.645076	0.647074	0.869877
K03049	0.587839	0.324144	0.351215	0.014858	0.513818	0.888424	0.303881	0.614664	0.298316	0.921622	0.550778	0.607345
K03051	0.588133	0.237972	0.341481	0.029371	0.474096	1.11467	0.529105	0.534234	0.204885	0.774833	0.486391	0.554919
K03053	0.208628	0.116106	0.145381	0.00860251	0.148933	0.308843	0.132701	0.299027	0.0559441	0.414689	0.205043	0.132297
K03055	0.179825	0.0789474	0.0921053	0	0.109649	0.122807	0.0833333	0.0438596	0.0657895	0.100877	0.122807	0.179825
K03056	0.344406	0.204964	0.207514	0.00806878	0.263823	0.77104	0.220619	0.342381	0.18125	0.810563	0.317845	0.242454
K03057	0.380288	0.343843	0.356126	0.0136752	0.341876	1.21298	0.486643	0.962786	0.330873	1.39926	0.392987	0.310493
K03060	3.42374	7.22279	4.42584	4.11757	3.74679	4.66058	3.09968	2.60924	3.45236	2.80367	2.44451	4.32023
K03061	0.0278691	0.055653	0.0340419	0	0.0342976	0.0219519	0	0	0.01209	0	0.0648209	0.0238391
K03062	0	0.0272109	0	0	0.0136054	0	0	0	0	0	0.0306122	0.0136054
K03063	0.0091954	0.0507024	0.00689655	0	0.0045977	0.00229885	0	0	0.0206897	0	0.0091954	0.0114943
K03064	0	0.0597484	0.0125786	0	0.00628931	0.00943396	0	0	0.0157233	0	0.00943396	0.0220126
K03066	0.00343643	0.0723925	0.0358208	0	0.0225757	0.041715	0	0	0.0154525	0	0.0157029	0.0323843
K03070	43.8523	42.5216	37.8817	14.9469	49.7892	54.5954	46.0513	49.6342	47.6497	53.4574	42.4758	49.2328
K03071	1.83819	3.83817	1.58043	0.380837	1.06814	1.9644	0.80473	0.803235	0.879444	2.55026	1.07277	1.63938
K03072	7.4489	8.71825	7.99147	5.96693	6.99909	7.17617	5.87789	4.33794	11.0796	7.20577	6.49892	10.4059
K03073	5.6924	4.44698	5.2293	3.3562	5.58728	7.73787	4.52042	6.26968	7.1675	6.66899	4.70026	5.78339
K03074	6.55143	7.56867	6.91545	5.86297	5.97319	6.63345	4.58228	3.56166	9.96265	5.92538	6.16284	7.85596
K03075	11.6833	12.5004	10.0548	5.60446	9.61704	13.5978	11.2107	13.4806	10.3005	13.3793	8.41856	10.9264
K03076	30.9217	31.3869	27.1473	12.4151	31.4457	37.8371	28.1169	33.0527	31.9408	39.2639	25.6448	33.6554
K03077	3.86462	3.75158	2.63346	2.08903	4.28113	4.2961	4.88539	3.4265	3.06988	3.54291	2.57485	6.41664
K03078	0.00620155	0.331378	0.0015361	0.0199425	0.00301659	0.0481081	1.54395	0.0138903	0.0272883	0.012261	0.00921814	0.147834
K03079	0.98977	1.6152	0.668227	0.0868565	0.80224	2.34125	3.25247	1.07968	1.20052	0.821362	1.11398	1.46089
K03086	43.3982	43.6193	35.5613	17.8147	43.9283	42.5644	35.7401	43.7042	52.7342	46.7609	42.9142	53.3155
K03087	0.0519441	0.28863	0.148259	0.0173252	0.125034	0.104206	0.694864	0.156784	0.27291	0.13293	0.0607208	0.309359
K03088	13.6583	17.0782	10.7337	4.20905	13.5668	20.6839	19.0081	18.4905	12.5489	23.0109	15.4567	18.2076
K03089	2.85199	6.05798	3.67158	0.213616	2.23838	1.51163	1.04215	1.17773	1.30471	1.72242	1.55809	2.55741
K03090	2.46902	1.84368	0.458513	0.121231	1.82999	0.900691	0.30928	1.18123	0.835655	1.74468	1.94378	1.5724
K03091	24.0727	22.0632	24.8566	10.0334	34.0878	27.776	30.2175	30.0235	26.3243	26.2763	30.1997	44.8793
K03092	11.801	16.0932	12.1422	8.28673	10.7785	15.7206	12.8099	12.5868	15.3521	15.1018	8.56224	11.5314
K03093	2.06343	0.883364	0.786748	0.128733	2.2645	3.08247	1.11156	2.0788	1.21524	1.62671	1.407	2.19073
K03094	0.00438596	0.0350877	0.0310452	0.0140562	0.0221819	0.0197116	0.0249042	0.0268199	0.0484473	0.0402299	0.0763763	0.0849214
K03095	0.0351587	0.671108	0.0176123	0.00225225	0.0421424	0.069044	0.528333	0.0244631	0.0045045	0.018018	0.0214318	0.0523709
K03097	0.00966184	0.0615942	0.0277778	0	0.00724638	0.0108696	0	0	0.00483092	0	0.00845411	0.0434783
K03098	0.269451	0.762081	0.518715	0.0267361	0.273374	0.565689	1.22134	0.354053	0.774321	0.878785	0.273269	0.531727
K03100	26.5204	29.1599	24.9002	12.6344	27.3764	30.9382	21.7246	26.535	33.1325	30.3224	21.1428	26.9665
K03101	14.7135	17.7992	11.9899	8.77211	13.4241	16.3853	13.2731	13.7459	15.666	16.2465	10.6606	15.3861
K03105	0.393324	0.289116	0.274158	0.00888889	0.316483	0.658036	0.239036	0.430109	0.122839	0.605273	0.36165	0.413232
K03106	27.18	31.2324	24.8114	13.3091	29.382	29.5637	23.6313	29.4456	28.6751	32.0466	23.409	32.9443
K03107	0.00709851	0.0955055	0.0365304	0	0.0212955	0.0467427	0	0	0	0	0.0294875	0.0759522
K03110	18.1552	23.8349	16.7142	7.79304	19.9664	22.4538	18.7266	21.4292	21.2232	23.3233	16.3285	23.0115
K03111	28.6658	45.6507	35.7679	15.0886	38.3693	40.9477	31.7474	34.5079	37.3829	38.5651	32.8867	41.6263
K03112	0.0205158	0.261216	0.0687005	0.0132465	0.0637808	0.0283726	0.554779	0.0729235	0.160661	0.0385489	0.172468	0.225148
K03113	5.36188	7.04909	4.0421	2.20038	5.84705	7.64913	6.85911	7.00245	4.69669	8.56433	4.11373	4.68556
K03115	0	0.00497512	0.00995025	0	0.00497512	0.0472637	0	0	0	0	0.00497512	0
K03116	5.40859	5.61618	3.37917	2.40663	5.01889	4.92523	2.56745	3.94566	3.78314	4.27337	2.26989	4.09313
K03117	1.79637	1.1992	1.37604	0.298816	1.95073	1.60833	0.482496	0.89753	0.66951	0.565063	0.754257	1.81665
K03118	11.8152	13.3154	8.61536	4.47574	11.08	12.9933	8.70268	10.9961	7.74656	13.6715	7.89213	11.0906
K03120	0.57168	0.440741	0.581585	0.0116956	0.498091	0.950403	0.5769	0.678287	0.346509	1.11997	0.579085	0.663553
K03124	1.38119	1.02508	1.05258	0.0570804	1.01533	1.79071	0.924756	1.1451	0.54551	1.4629	1.0171	1.23226
K03136	0.143411	0.118217	0.0813953	0.00387597	0.143411	0.74031	0.19186	0.604651	0.0949612	0.736434	0.180233	0.141473
K03147	14.216	12.5372	11.7394	10.7285	15.5212	20.6943	11.6623	16.1365	10.8825	17.1916	9.15365	15.4038
K03148	1.92459	2.03	3.74638	6.04054	2.9669	6.02282	2.41814	1.37114	3.00654	1.26589	1.06486	3.358
K03149	6.66902	6.71941	7.10039	5.32352	8.27853	9.92106	8.66911	7.76269	6.87215	8.14062	4.07261	10.2271
K03150	17.2349	14.0557	19.1006	15.8748	18.0712	25.8489	21.5302	18.3083	23.8856	24.7135	11.7455	18.1625
K03151	6.25567	7.16961	4.67483	0.711553	7.27176	9.0833	10.623	6.37336	5.00761	6.28588	5.86554	9.25784
K03152	8.89181	10.0946	8.59927	9.27819	9.70636	15.03	8.42944	10.7941	11.8851	12.016	5.53195	8.97337
K03154	1.61097	1.84241	1.99656	2.87408	2.30034	2.74158	2.50912	2.08589	2.22131	2.14806	1.14382	1.51194
K03163	0.0047619	0.0956044	0.0255495	0	0.049662	0.0151099	0.0135135	0.00675676	0.0301802	0.0247748	0.0495025	0.0483294
K03164	0.192396	0.614233	0.105008	0.0152168	0.232268	0.220454	0	0.183249	0.0719603	0.116618	0.173568	0.176386
K03165	0.0172006	0.129287	0.0407743	0	0.0770611	0.0725649	0	0	0.0438488	0	0.0494098	0.0572986
K03166	0.838031	0.600819	0.594997	0.0239782	0.715452	1.41103	0.554593	0.772828	0.414904	1.04418	0.768982	0.807214
K03167	1.22797	0.611075	0.861592	0.0307852	0.689812	1.63788	0.672397	0.815223	0.59106	1.30457	0.671349	1.11955
K03168	32.2579	28.9446	27.0646	14.8917	34.848	34.1288	23.7505	32.892	35.652	37.2818	27.4956	39.5714
K03169	88.8736	60.2064	51.8403	37.5958	96.6565	88.5032	67.4878	80.0721	63.3467	76.5067	64.157	66.8558
K03177	16.3813	19.2211	15.0426	8.04292	16.5133	18.917	14.9457	15.6898	16.6703	18.0967	13.5292	19.3433
[truncated: 5,949 more rows]

## Sheet: KEGG pathways
Supplementary Table S6. All predicted KEGG pathways and their relative abundances in different resistant groups samples during the recovery period.
Relative abundance													KEGG Pathways
Pathway	R_JS1	R_JS2	R_JS3	R_JS4	R_JC1	R_JC2	R_JC3	R_JC4	R_JR1	R_JR2	R_JR3	R_JR4	Level 1	Level 2	Level 3
ko00010	6.32187	9.32558	6.80839	2.70813	5.90449	7.11477	7.88823	7.03519	5.14075	6.76864	4.81614	5.4703	Metabolism	Carbohydrate metabolism	Glycolysis / Gluconeogenesis
ko00020	6.9568	5.01132	3.60376	1.06976	5.90735	8.5919	6.70298	5.51897	4.08607	5.53848	6.63217	9.70154	Metabolism	Carbohydrate metabolism	Citrate cycle (TCA cycle)
ko00030	42.0573	38.6327	31.0304	21.6813	44.7095	61.9702	55.306	46.8886	51.7706	47.6433	32.4728	45.2222	Metabolism	Carbohydrate metabolism	Pentose phosphate pathway
ko00040	65.9445	58.3768	50.5874	30.1211	72.2772	106.314	78.6562	70.364	52.9422	73.3743	50.8529	71.8602	Metabolism	Carbohydrate metabolism	Pentose and glucuronate interconversions
ko00051	31.1342	38.9071	25.9652	28.5666	35.3715	40.0138	28.2075	31.7271	39.9162	32.4451	19.6511	31.873	Metabolism	Carbohydrate metabolism	Fructose and mannose metabolism
ko00052	12.3082	13.8865	10.4768	10.5968	12.8696	22.4962	17.3381	13.7629	16.5782	9.75585	10.0921	14.4068	Metabolism	Carbohydrate metabolism	Galactose metabolism
ko00053	4.85918	3.20285	2.57517	4.0111	3.18651	3.69966	5.11186	2.83464	3.24255	3.98275	2.02233	4.08025	Metabolism	Carbohydrate metabolism	Ascorbate and aldarate metabolism
ko00061	47.7813	48.6236	37.3712	23.1958	46.4996	56.365	48.8516	54.0801	49.3084	56.2854	39.1675	43.6805	Metabolism	Lipid metabolism	Fatty acid biosynthesis
ko00071	0.107434	0.334222	0.0589549	0.0635165	0.002817	0.00726998	0.647853	0	0.0192229	0.00408998	0.00122699	0.0658487	Metabolism	Lipid metabolism	Fatty acid degradation
ko00073	0	0	0.0431034	0.0229885	0	0	0	0	0	0	0	0	Metabolism	Lipid metabolism	Cutin, suberine and wax biosynthesis
ko00100	0	0	0.0828957	0.0871964	0	0	0	0	0	0	0	0	Metabolism	Lipid metabolism	Steroid biosynthesis
ko00120	0.128979	0.37072	0.0906338	0	0.173485	0.00787711	0	0.380145	0.026598	0.124356	0.292065	0.14533	Metabolism	Lipid metabolism	Primary bile acid biosynthesis
ko00121	0.624525	1.01296	1.96224	4.15374	1.3699	1.8348	0.669354	0.703497	1.94182	0.612419	0.468655	1.66815	Metabolism	Lipid metabolism	Secondary bile acid biosynthesis
ko00130	52.1377	65.3637	45.0261	26.8941	52.5374	64.9826	54.6614	55.5941	45.0727	62.8034	36.8323	53.795	Metabolism	Metabolism of cofactors and vitamins	Ubiquinone and other terpenoid-quinone biosynthesis
ko00140	7.40051	6.68758	4.98666	3.31291	5.21799	10.1632	5.63159	8.42137	5.27897	9.89885	3.54951	4.81714	Metabolism	Lipid metabolism	Steroid hormone biosynthesis
ko00190	173.418	213.189	135.752	60.5492	169.618	239.99	232.178	184.196	188.29	231.148	128.987	202.049	Metabolism	Energy metabolism	Oxidative phosphorylation
ko00195	0.812306	1.01598	0.853339	0.585108	0.149552	0.553679	0.511792	0.76559	0.74685	0.597695	0.377038	0.22296	Metabolism	Energy metabolism	Photosynthesis
ko00196	0.515751	0.589274	0.521424	0.388606	0.0910916	0.449728	0.394072	0.525396	0.310958	0.329217	0.124819	0.0663979	Metabolism	Energy metabolism	Photosynthesis - antenna proteins
ko00220	63.1036	62.7831	45.9688	27.9829	56.2327	73.05	62.0276	57.1226	78.2517	57.9504	45.2436	68.8736	Metabolism	Amino acid metabolism	Arginine biosynthesis
ko00230	307.651	318.466	245.942	150.787	309.412	381.937	302.571	303.583	302.7	342.237	241.196	342.384	Metabolism	Nucleotide metabolism	Purine metabolism
ko00240	221.62	228.357	169.529	110.053	210.938	266.777	225.348	227.471	223.9	245.962	172.124	243.903	Metabolism	Nucleotide metabolism	Pyrimidine metabolism
ko00250	33.1423	27.1122	24.6354	9.46984	32.3192	42.9513	31.0625	38.875	30.4574	38.1672	25.2908	35.6732	Metabolism	Amino acid metabolism	Alanine, aspartate and glutamate metabolism
ko00253	0.0160643	0	0	0	0	0.0261044	0	0	0.0200803	0.0301205	0	0.0180723	Metabolism	Metabolism of terpenoids and polyketides	Tetracycline biosynthesis
ko00260	35.9044	45.1848	31.6353	20.7489	35.0579	60.259	50.7753	47.3292	38.1576	55.9109	26.5041	35.493	Metabolism	Amino acid metabolism	Glycine, serine and threonine metabolism
ko00261	0.0129417	0.00487805	0	0	0.0188783	0	0.00338409	0	0	0	0	0.0473668	Metabolism	Biosynthesis of other secondary metabolites	Monobactam biosynthesis
ko00270	99.0722	92.6868	72.4513	38.7244	92.2034	124.083	98.3955	97.7924	103.461	111.005	75.2982	102.813	Metabolism	Amino acid metabolism	Cysteine and methionine metabolism
ko00280	2.78165	9.40753	1.86317	0.491745	2.37428	4.73081	3.16428	2.57752	1.79563	2.97004	2.13994	2.73484	Metabolism	Amino acid metabolism	Valine, leucine and isoleucine degradation
ko00290	0	0.168262	0.00558214	0.00637959	0	0.0175439	0.613238	0.00318979	0.0167464	0.00478469	0	0.106061	Metabolism	Amino acid metabolism	Valine, leucine and isoleucine biosynthesis
ko00300	79.9426	77.1956	66.9771	52.0538	79.661	97.323	70.7383	72.1493	86.9848	88.0687	63.0467	88.4217	Metabolism	Amino acid metabolism	Lysine biosynthesis
ko00310	22.8738	20.1953	17.9463	3.3647	15.4359	45.6655	43.6241	37.4998	14.8183	45.9889	13.0277	17.0055	Metabolism	Amino acid metabolism	Lysine degradation
ko00311	2.12798	2.51338	2.98028	1.06279	3.07587	2.52739	2.75547	2.36625	6.02275	2.05898	2.76384	2.634	Metabolism	Biosynthesis of other secondary metabolites	Penicillin and cephalosporin biosynthesis
ko00330	73.0578	88.5602	58.0184	30.4971	70.403	97.5696	80.1496	73.8203	64.4658	83.1149	57.5894	77.9227	Metabolism	Amino acid metabolism	Arginine and proline metabolism
ko00331	0	0	0	0	0.00259909	0	0	0	0	0	0	0	Metabolism	Biosynthesis of other secondary metabolites	Clavulanic acid biosynthesis
ko00340	128.798	115.565	89.1792	41.5925	119.023	167.749	137.551	129.024	131.793	137.633	92.2577	133.137	Metabolism	Amino acid metabolism	Histidine metabolism
ko00350	6.62002	7.23375	5.53786	1.04302	5.16992	12.7135	11.6216	10.3257	4.66908	8.66021	4.15606	5.69996	Metabolism	Amino acid metabolism	Tyrosine metabolism
ko00360	7.25697	8.29445	6.22366	3.21368	8.26373	13.3746	18.1869	6.44467	9.67519	7.4035	8.21464	10.7053	Metabolism	Amino acid metabolism	Phenylalanine metabolism
ko00362	25.9408	29.8792	18.6097	8.55857	31.7749	39.7533	30.5807	45.3946	22.6934	36.7072	25.1027	25.2004	Metabolism	Xenobiotics biodegradation and metabolism	Benzoate degradation
ko00365	0.169889	0.142518	0.0973872	0.00475059	0.211096	1.08814	0.312747	0.635793	0.149575	1.03347	0.282895	0.117181	Metabolism	Xenobiotics biodegradation and metabolism	Furfural degradation
ko00380	7.67055	7.90772	6.53468	1.36959	6.60931	14.9754	14.7185	15.0192	8.40898	17.6341	6.59102	9.64068	Metabolism	Amino acid metabolism	Tryptophan metabolism
ko00400	146.551	143.025	101.194	77.5275	133.988	176.638	143.416	131.196	141.788	159.623	112.306	155.352	Metabolism	Amino acid metabolism	Phenylalanine, tyrosine and tryptophan biosynthesis
ko00430	0.0274858	0.00197824	0.0585036	0.00782809	0.0195466	0.398349	0.0379038	0.0573294	0.0712143	0.166909	0.0170852	0.0383354	Metabolism	Metabolism of other amino acids	Taurine and hypotaurine metabolism
ko00440	21.6203	21.3748	17.648	15.2714	20.5158	25.6815	21.2069	21.4955	22.1259	20.86	14.9075	18.7783	Metabolism	Metabolism of other amino acids	Phosphonate and phosphinate metabolism
ko00450	42.9531	48.0294	42	26.0759	45.8965	61.8691	53.0997	50.3144	58.9876	51.7869	34.1834	50.463	Metabolism	Metabolism of other amino acids	Selenocompound metabolism
ko00460	0	0	0	0	0.00141243	0	0	0	0.0338983	0.019774	0.0254237	0.00564972	Metabolism	Metabolism of other amino acids	Cyanoamino acid metabolism
ko00471	17.4507	22.2134	15.946	9.07038	15.6789	19.5682	16.3781	19.4121	16.6683	21.5139	13.4362	20.9289	Metabolism	Metabolism of other amino acids	D-Glutamine and D-glutamate metabolism
ko00472	0.201119	0.0368036	0.0671756	0.0926625	0.292896	0.0760798	0.383863	0.216131	0.069096	0.462659	0.133787	0.0762222	Metabolism	Metabolism of other amino acids	D-Arginine and D-ornithine metabolism
ko00480	30.9725	33.2476	25.236	16.0598	35.238	44.9974	38.172	42.9093	32.3595	44.5962	26.7942	32.5697	Metabolism	Metabolism of other amino acids	Glutathione metabolism
ko00500	146.858	123.47	100.633	65.4005	139.681	165.25	124.097	152.776	127.908	163.046	108.959	148.795	Metabolism	Carbohydrate metabolism	Starch and sucrose metabolism
ko00510	9.99566	7.87971	7.96458	3.65551	8.12698	11.1514	7.31765	10.6463	18.2427	12.3536	8.13527	9.59295	Metabolism	Glycan biosynthesis and metabolism	N-Glycan biosynthesis
ko00511	23.6632	21.8403	17.2078	9.21981	24.1574	23.273	16.0401	21.5204	22.2312	21.1768	17.9956	27.2141	Metabolism	Glycan biosynthesis and metabolism	Other glycan degradation
ko00514	0.0853371	0.44705	0.137643	0	0.181131	0.0903619	0	0.00140647	0.224104	0	0.155637	0.39965	Metabolism	Glycan biosynthesis and metabolism	Other types of O-glycan biosynthesis
ko00515	0.00453636	0.0603708	0.0409895	0.00843882	0.01267	0.0367583	0	0	0.0537799	0	0.0312989	0.0477007	Metabolism	Glycan biosynthesis and metabolism	Mannose type O-glycan biosyntheis
ko00520	177.099	181.17	152.398	109.224	168.432	211.498	136.317	172.075	185.769	186.468	126.115	186.005	Metabolism	Carbohydrate metabolism	Amino sugar and nucleotide sugar metabolism
ko00523	0.0849264	0.020822	0.0470376	0.100191	0.12747	0.0927195	0.181584	0.076331	0.21899	0.358275	0.332688	0.177573	Metabolism	Metabolism of terpenoids and polyketides	Polyketide sugar unit biosynthesis
ko00525	0.0542961	0.0267644	0.0384236	0.00355872	0.0998063	0.203675	0.247189	0.200169	0.0742994	0.221535	0.036278	0.107514	Metabolism	Biosynthesis of other secondary metabolites	Acarbose and validamycin biosynthesis
ko00532	0	0	0	0	0	0	0.125472	0	0	0	0	0	Metabolism	Glycan biosynthesis and metabolism	Glycosaminoglycan biosynthesis - chondroitin sulfate / dermatan sulfate
ko00534	0.0640369	0.074306	0.00561913	0.00532481	0.101297	0.0605166	0.0832689	0.0924154	0.0237953	0.171011	0.0434356	0.0376856	Metabolism	Glycan biosynthesis and metabolism	Glycosaminoglycan biosynthesis - heparan sulfate / heparin
ko00540	138.703	227.122	152.587	147.312	143.076	162.533	119.143	114.698	188.517	152.797	110.823	157.284	Metabolism	Glycan biosynthesis and metabolism	Lipopolysaccharide biosynthesis
ko00550	90.0445	94.8387	83.1079	32.1687	112.188	93.8762	75.3217	100.663	93.1425	92.7854	97.8474	121.204	Metabolism	Glycan biosynthesis and metabolism	Peptidoglycan biosynthesis
ko00561	35.2659	42.8252	32.7467	10.7714	40.8958	38.7093	37.9147	40.5231	44.5518	40.3727	35.4418	45.9542	Metabolism	Lipid metabolism	Glycerolipid metabolism
ko00562	8.67121	7.62881	6.02719	9.88249	9.11305	15.2064	8.31589	10.6227	10.2351	8.91448	8.28247	15.6007	Metabolism	Carbohydrate metabolism	Inositol phosphate metabolism
ko00563	0.102562	0.675065	0.320511	0.0484704	0.200815	0.348701	0.36024	0.206771	0.549697	0.434679	0.171667	0.39428	Metabolism	Glycan biosynthesis and metabolism	Glycosylphosphatidylinositol(GPI)-anchor biosynthesis
ko00564	92.2391	109.124	86.456	48.6241	93.379	118.991	95.9315	95.0624	103.343	107.13	70.7526	107.542	Metabolism	Lipid metabolism	Glycerophospholipid metabolism
ko00565	0.13615	0.000535045	0.0175159	0.00914654	0.127634	0.00540123	0	0	0.0203317	0.00535045	0.00909577	0.0267523	Metabolism	Lipid metabolism	Ether lipid metabolism
ko00571	2.59653	2.304	1.19207	0.87204	2.13333	0.47713	0.0625772	0.876584	1.69763	2.03382	3.20837	3.67562	Metabolism	Glycan biosynthesis and metabolism	Lipoarabinomannan (LAM) biosynthesis
ko00572	13.9812	9.95433	9.53068	2.55772	11.8229	8.84358	6.85211	9.75269	8.977	13.1657	12.8446	17.2448	Metabolism	Glycan biosynthesis and metabolism	Arabinogalactan biosynthesis - Mycobacterium
ko00590	0.077322	0.0492063	0.0380952	0.0412698	0.139302	0.0733737	0.0505529	0.00645989	0.0192539	0	0.0903289	0.0608762	Metabolism	Lipid metabolism	Arachidonic acid metabolism
ko00591	0	0	0	0	0.0659123	0.201299	0.13293	0.185781	0.245535	0.158827	0.154899	0.0651067	Metabolism	Lipid metabolism	Linoleic acid metabolism
ko00592	0	0	0	0	0.0404305	0.059409	0.089741	0.0304288	0.16463	0.12906	0.157579	0.135475	Metabolism	Lipid metabolism	alpha-Linolenic acid metabolism
ko00600	0.0421939	0.0155039	0.0559751	0.00559584	0.00516796	0.0691201	0.0609291	0.00689061	0.0273207	0.0189492	0.00989692	0.00904115	Metabolism	Lipid metabolism	Sphingolipid metabolism
ko00601	0.506957	7.9852	0.0844825	0.0514447	0.675724	0.850433	0.0371304	0.52546	0.103743	0.155323	1.09234	0.757468	Metabolism	Glycan biosynthesis and metabolism	Glycosphingolipid biosynthesis - lacto and neolacto series
ko00620	46.1102	46.6916	32.7025	18.1678	43.358	57.6638	50.1972	37.8826	43.9356	46.7328	35.9033	53.4782	Metabolism	Carbohydrate metabolism	Pyruvate metabolism
ko00623	0.379336	0.19877	0.183684	0.0413669	0.00207684	0.351513	0.107254	0.043462	0.00686058	0.0518203	0.0476404	0.0568543	Metabolism	Xenobiotics biodegradation and metabolism	Toluene degradation
ko00627	1.92134	2.21425	1.05679	0.340163	2.03656	4.95668	3.84049	2.04207	1.30153	1.69437	1.94914	2.00357	Metabolism	Xenobiotics biodegradation and metabolism	Aminobenzoate degradation
ko00630	37.9542	46.5424	28.5821	11.5	38.8254	45.5112	34.9185	36.1962	35.3276	40.0398	30.2376	48.7092	Metabolism	Carbohydrate metabolism	Glyoxylate and dicarboxylate metabolism
ko00633	1.03709	1.42675	0.73924	0.24193	1.04842	1.2412	2.29635	0.913072	0.882303	0.491642	0.753	1.38171	Metabolism	Xenobiotics biodegradation and metabolism	Nitrotoluene degradation
ko00640	26.354	22.7644	23.7002	15.657	26.6139	36.7457	33.1492	31.1472	57.2435	32.0745	19.9879	27.3633	Metabolism	Carbohydrate metabolism	Propanoate metabolism
ko00650	25.5144	16.3945	22.4543	21.6136	25.7665	43.5841	33.0379	26.2623	29.8785	31.9076	18.3903	25.4183	Metabolism	Carbohydrate metabolism	Butanoate metabolism
ko00660	0.380404	0.907634	0.604873	0.0518442	0.60878	0.874402	0.206241	0.368575	0.388093	0.124199	0.134104	0.971193	Metabolism	Carbohydrate metabolism	C5-Branched dibasic acid metabolism
ko00670	10.4151	12.3956	8.31244	7.47573	10.9851	14.6959	13.529	10.1479	11.0388	12.3659	8.05039	13.9026	Metabolism	Metabolism of cofactors and vitamins	One carbon pool by folate
ko00680	50.8533	35.7004	38.7633	7.37288	43.1209	103.759	59.9491	74.6622	36.5502	94.4757	37.9963	49.9388	Metabolism	Energy metabolism	Methane metabolism
ko00710	0.184356	0.526463	0.0986416	0.0167519	0.130532	0.149515	0.940219	0.279643	0.2659	0.117837	0.226205	0.230206	Metabolism	Energy metabolism	Carbon fixation in photosynthetic organisms
ko00720	5.22263	2.37312	2.4442	0.269011	4.26811	6.05086	1.76465	4.58161	3.16268	4.75761	4.14065	4.33995	Metabolism	Energy metabolism	Carbon fixation pathways in prokaryotes
ko00730	116.009	110.828	102.873	78.2417	118.934	174.945	129.892	139.988	134.292	157.574	82.751	121.766	Metabolism	Metabolism of cofactors and vitamins	Thiamine metabolism
ko00740	48.2077	55.4625	40.3073	28.7707	44.7993	59.6252	52.5609	47.0174	53.745	59.462	36.9004	49.6629	Metabolism	Metabolism of cofactors and vitamins	Riboflavin metabolism
ko00750	36.27	37.553	27.5203	24.7815	32.6161	47.7108	40.9759	40.9433	29.9625	45.1218	25.414	30.4265	Metabolism	Metabolism of cofactors and vitamins	Vitamin B6 metabolism
ko00760	111.992	121.465	93.7413	59.0132	109.747	143.999	111.817	113.953	121.707	131.242	86.3488	124.89	Metabolism	Metabolism of cofactors and vitamins	Nicotinate and nicotinamide metabolism
ko00770	92.8669	113.282	71.3763	48.6862	86.7951	117.502	98.2597	90.9439	86.7258	107.871	68.9748	93.1536	Metabolism	Metabolism of cofactors and vitamins	Pantothenate and CoA biosynthesis
ko00780	91.6492	95.4489	75.8394	62.2072	82.4132	108.304	78.8162	90.979	93.0687	111.888	65.0394	85.6668	Metabolism	Metabolism of cofactors and vitamins	Biotin metabolism
ko00785	15.3669	15.7405	9.37964	5.17974	12.102	17.7674	19.5684	15.2523	11.7503	18.4216	11.6848	16.9626	Metabolism	Metabolism of cofactors and vitamins	Lipoic acid metabolism
ko00790	117.767	142.488	114.826	90.7857	110.337	162.004	123.236	117.211	119.062	142.449	88.3777	137.307	Metabolism	Metabolism of cofactors and vitamins	Folate biosynthesis
ko00791	0.13368	0.137301	0.187008	0.011236	0.109818	0.542049	1.06205	0.141689	0.162084	0.140429	0.125762	0.239811	Metabolism	Xenobiotics biodegradation and metabolism	Atrazine degradation
ko00830	5.01061	5.50435	4.63499	2.08762	5.03236	6.71976	4.32551	4.23622	10.2807	5.16307	4.94471	5.49831	Metabolism	Metabolism of cofactors and vitamins	Retinol metabolism
ko00860	168.55	180.4	161.125	163.742	179.875	276.481	189.849	177.274	175.494	189.804	129.377	171.333	Metabolism	Metabolism of cofactors and vitamins	Porphyrin and chlorophyll metabolism
ko00900	119.333	119.777	94.906	70.4961	110.085	146.611	118.723	117.366	122.879	133.806	91.0997	124.603	Metabolism	Metabolism of terpenoids and polyketides	Terpenoid backbone biosynthesis
ko00906	2.8707	2.7611	1.89496	0.232076	2.47215	4.25069	6.03119	2.61956	2.6744	4.18803	3.34166	7.06641	Metabolism	Metabolism of terpenoids and polyketides	Carotenoid biosynthesis
ko00908	25.5321	29.434	21.7773	12.9016	24.343	29.7043	22.5681	26.7647	23.38	31.1516	20.7072	27.4814	Metabolism	Metabolism of terpenoids and polyketides	Zeatin biosynthesis
ko00909	0.805083	0.182437	0.358484	0.0629843	0.17405	0.281941	0.0464538	0.496586	0.117513	0.186235	0.736579	0.611001	Metabolism	Metabolism of terpenoids and polyketides	Sesquiterpenoid and triterpenoid biosynthesis
ko00910	24.1949	29.2743	26.048	32.7754	27.7958	34.5555	20.664	16.6752	23.4641	20.76	18.0422	31.4552	Metabolism	Energy metabolism	Nitrogen metabolism
ko00920	47.2675	55.6609	37.4401	19.9988	46.5506	63.5424	49.7945	48.996	47.7436	51.5731	33.4197	49.6696	Metabolism	Energy metabolism	Sulfur metabolism
ko00940	0.0183549	0.0209528	0.108972	0.121679	0.124298	0.0544548	0.0685784	0.130032	0.23525	0.203356	0.196237	0.123957	Metabolism	Biosynthesis of other secondary metabolites	Phenylpropanoid biosynthesis
ko00941	0	0	0	0	0.0299784	0.00576797	0.00318979	0.021477	0.0954397	0.101688	0.130048	0.0358546	Metabolism	Biosynthesis of other secondary metabolites	Flavonoid biosynthesis
ko00960	0.405127	0.69498	1.02205	0.122257	1.17797	0.391223	0.784143	0.237677	0.954696	0.732073	0.882381	0.730655	Metabolism	Biosynthesis of other secondary metabolites	Tropane, piperidine and pyridine alkaloid biosynthesis
ko00965	0	0.155637	0	0.00122549	0	0.00980392	0.476716	0	0.00245098	0.00245098	0	0.0772059	Metabolism	Biosynthesis of other secondary metabolites	Betalain biosynthesis
ko00970	708.657	744.144	642.144	312.779	751.508	862.088	637.74	752.437	741.07	842.614	623.687	855.162	Genetic Information Processing	Translation	Aminoacyl-tRNA biosynthesis
ko00980	0.0341854	0.00687477	0.0172599	0.00314813	0.169872	0.0267941	0.0479017	0.0672302	0.135276	0.221373	0.0479783	0.0963421	Metabolism	Xenobiotics biodegradation and metabolism	Metabolism of xenobiotics by cytochrome P450
ko00982	0	0.00203874	0	0	0	0	0.87156	0	0.00509684	0	0	0.103976	Metabolism	Xenobiotics biodegradation and metabolism	Drug metabolism - cytochrome P450
ko00983	0.0136404	0.00974418	0.00949094	0.00292398	0.0771876	0.00367647	0.00779245	0	0	0	0.00367647	0.0761855	Metabolism	Xenobiotics biodegradation and metabolism	Drug metabolism - other enzymes
ko00984	0.801684	0.672373	0.384594	0.218963	0.533208	0.85566	0.377945	0.226011	0.275783	0.293286	1.20509	0.513248	Metabolism	Xenobiotics biodegradation and metabolism	Steroid degradation
ko01040	0.311135	5.10798	1.17621	0.100336	0.895913	1.24404	1.86181	0.833468	0.93324	1.14187	0.38872	2.73604	Metabolism	Lipid metabolism	Biosynthesis of unsaturated fatty acids
ko01052	0.036956	0.0438192	0.0435409	0	0.0320797	0.0160399	0.0577281	0.00372439	0.0203402	0	0.00859107	0.0154639	Metabolism	Metabolism of terpenoids and polyketides	Type I polyketide structures
ko01053	0.522965	1.07245	0.670999	0.0414818	0.487102	0.893065	4.13472	0.372076	0.461109	0.49681	0.512225	0.904873	Metabolism	Metabolism of terpenoids and polyketides	Biosynthesis of siderophore group nonribosomal peptides
ko01054	0.265216	0.0554604	0.141684	0.0551296	0.383215	0.052551	0.0670996	0.16346	0.383822	0.130751	0.564311	0.314349	Metabolism	Metabolism of terpenoids and polyketides	Nonribosomal peptide structures
ko01057	0.0105263	0	0.0106562	0	0.00197239	0.0213124	0.0808943	0.0123967	0	0.00618191	0.00447427	0	Metabolism	Metabolism of terpenoids and polyketides	Biosynthesis of type II polyketide products
ko01059	0.0156413	0.0872437	0.0321552	0.00799444	0.14251	0.0686032	0.00769525	0.253041	0.00984529	0.00839042	0.0306519	0.00139034	Metabolism	Metabolism of terpenoids and polyketides	Biosynthesis of enediyne antibiotics
ko01501	24.0313	24.0148	31.9919	12.293	21.7591	38.042	27.8269	28.0011	37.3685	34.0479	15.393	19.8769	Human Diseases	Drug resistance	beta-Lactam resistance
ko01503	30.4739	37.9873	29.441	16.6386	32.543	34.5232	28.9923	34.8307	36.0256	35.4803	31.8626	36.9919	Human Diseases	Drug resistance	Cationic antimicrobial peptide (CAMP) resistance
ko01521	0	0	0	0	0.0306306	0.00900901	0.0108108	0	0	0	0.0036036	0.0036036	Human Diseases	Drug resistance	EGFR tyrosine kinase inhibitor resistance
ko01522	0	0.0242424	0.00808081	0	0.00808081	0.0222222	0	0	0.00808081	0	0.0282828	0.0363636	Human Diseases	Drug resistance	Endocrine resistance
ko01524	0.192396	0.614233	0.105008	0.0152168	0.232268	0.220454	0	0.183249	0.0719603	0.116618	0.173568	0.176386	Human Diseases	Drug resistance	Platinum drug resistance
ko02010	546.96	557.598	473.792	357.896	579.441	780.429	630.555	527.144	742.273	541.963	420.103	600.172	Environmental Information Processing	Membrane transport	ABC transporters
ko02020	240.076	256.411	204.197	102.964	259.178	337.803	268.837	233.098	233.267	250.421	190.363	278.265	Environmental Information Processing	Signal transduction	Two-component system
ko02024	74.0939	74.2758	92.5985	142.533	99.0277	152.752	111.603	70.015	109.385	83.7938	70.8257	99.847	Cellular Processes	Cellular community - prokaryotes	Quorum sensing
ko02025	11.3809	11.4416	12.3116	16.3107	10.2047	12.0127	11.4186	8.09219	10.2031	8.3202	10.8781	12.0393	Cellular Processes	Cellular community - prokaryotes	Biofilm formation - Pseudomonas aeruginosa
ko02026	19.0508	21.3966	16.2638	6.37274	16.3969	25.7487	29.1538	22.6805	20.2256	27.1869	12.5462	16.1688	Cellular Processes	Cellular community - prokaryotes	Biofilm formation - Escherichia coli
ko02030	1.10445	0.840372	3.22939	1.25054	1.31054	0.451923	0.767089	0.486922	14.2788	1.16276	0.931131	0.237971	Cellular Processes	Cell motility	Bacterial chemotaxis
ko02040	57.7319	59.3808	68.0612	13.1176	58.0875	22.9143	17.8911	29.7504	120.57	40.5289	58.6316	75.9504	Cellular Processes	Cell motility	Flagellar assembly
ko02060	25.0991	30.7681	33.6059	43.2269	29.4354	43.5347	24.6806	21.7777	60.6504	16.4492	16.9664	23.5352	Environmental Information Processing	Membrane transport	Phosphotransferase system (PTS)
ko03008	4.405	5.94307	3.87873	0.275142	5.15582	8.06223	5.72016	4.32744	3.17967	5.63818	4.67885	5.85115	Genetic Information Processing	Translation	Ribosome biogenesis in eukaryotes
ko03010	1131.52	1161.02	971.219	577.983	1194.83	1312.41	1029.67	1135.84	1164.9	1263.2	901.608	1216.38	Genetic Information Processing	Translation	Ribosome
ko03013	26.5466	35.6689	21.3551	11.6498	32.6928	39.9619	53.0505	32.6468	28.945	34.0655	21.7584	31.3196	Genetic Information Processing	Translation	RNA transport
ko03015	1.58645	1.33497	1.18377	0.0360312	1.32582	2.41732	0.870788	1.50148	0.736982	1.94119	1.27582	1.69156	Genetic Information Processing	Translation	mRNA surveillance pathway
ko03018	235.327	257.588	207.122	106.491	239.087	271.314	218.059	245.239	241.519	278.595	188.572	258.08	Genetic Information Processing	Folding, sorting and degradation	RNA degradation
ko03020	224.732	197.205	197.197	90.9988	237.637	255.689	186.745	237.104	227.554	253.009	193.44	256.076	Genetic Information Processing	Transcription	RNA polymerase
ko03030	93.1045	96.0071	84.2496	41.1954	110.681	91.5441	72.6332	134.389	87.3586	99.0288	92.0353	111.212	Genetic Information Processing	Replication and repair	DNA replication
ko03040	0.554033	3.25509	1.09456	0.0243293	1.30727	1.5688	0.178652	0.322847	1.3416	0.325288	1.79828	1.89757	Genetic Information Processing	Transcription	Spliceosome
ko03050	2.10394	1.71112	1.75499	0.128661	1.75922	3.48287	1.34437	1.82387	0.892805	2.9872	1.86409	2.36392	Genetic Information Processing	Folding, sorting and degradation	Proteasome
ko03060	44.9659	50.1649	41.4388	21.8975	45.5919	51.9176	38.573	45.2885	52.4258	50.6427	37.3267	47.9614	Genetic Information Processing	Folding, sorting and degradation	Protein export
ko03070	56.0463	55.232	60.6684	15.5534	70.9062	65.3842	49.932	46.5237	60.1979	43.7262	48.2055	80.6889	Environmental Information Processing	Membrane transport	Bacterial secretion system
ko03320	0.561574	0.671759	0.222758	0.33923	0.289717	0.214912	0.0242446	0.00901559	0.324805	0.372076	0.178363	0.0592105	Organismal Systems	Endocrine system	PPAR signaling pathway
ko03410	80.9429	110.952	78.2153	44.5586	83.3047	87.7416	72.3945	83.3075	81.559	83.8494	64.7481	92.1911	Genetic Information Processing	Replication and repair	Base excision repair
ko03420	168.212	168.243	145.119	60.8421	179.417	197.215	146.494	181.686	164.794	206.402	143.525	203.413	Genetic Information Processing	Replication and repair	Nucleotide excision repair
ko03430	133.819	142.744	116.033	54.6501	136.653	149.859	125.083	138.655	127.159	158.49	112.951	150.742	Genetic Information Processing	Replication and repair	Mismatch repair
ko03440	320.778	332.347	272.917	149.257	349.64	369.36	284.754	372.87	303.077	373.825	266.507	360.673	Genetic Information Processing	Replication and repair	Homologous recombination
ko03450	1.78327	2.07787	1.02292	0.0706643	2.92178	0.667803	0.271956	2.21236	1.54795	1.68847	1.3548	1.63116	Genetic Information Processing	Replication and repair	Non-homologous end-joining
ko03460	0.0104988	0.102378	0.0396958	0	0.0343675	0.0214689	0	0	0.0161486	0	0.0300372	0.0584833	Genetic Information Processing	Replication and repair	Fanconi anemia pathway
ko04010	0.645773	0.594234	0	0.00203252	0.320649	0.0207883	0	0	0.473577	0.713565	0.547091	1.5374	Environmental Information Processing	Signal transduction	MAPK signaling pathway
ko04013	0.0106041	0.0477711	0.029293	0	0.0198168	0.0674749	0.0715746	0.00226757	0.0422936	0.0799772	0.0266156	0.127288	Environmental Information Processing	Signal transduction	MAPK signaling pathway - fly
ko04016	0	0.0345912	0.0125786	0	0.0188679	0.0125786	0	0	0.00943396	0	0.00628931	0.0157233	Environmental Information Processing	Signal transduction	MAPK signaling pathway - plant
ko04024	0.032	0.0346667	0.008	0.0186667	0	0	0	0	0	0	0.00533333	0	Environmental Information Processing	Signal transduction	cAMP signaling pathway
ko04060	0	0	0	0	0.0160256	0.0356125	0.09099	0.00480769	0.0400641	0.0555556	0.0201211	0.00551994	Environmental Information Processing	Signaling molecules and interaction	Cytokine-cytokine receptor interaction
ko04070	0.00271003	0.0216802	0.0189702	0	0.0542005	0.00542005	0	0	0	0	0.00542005	0.0162602	Environmental Information Processing	Signal transduction	Phosphatidylinositol signaling system
ko04071	0	0	0	0	0	0	0	0	0	0	0.017316	0	Environmental Information Processing	Signal transduction	Sphingolipid signaling pathway
ko04075	0	0	0.0412877	0.0197239	0.0238737	0.0349563	0.0138862	0.0187266	0.0619401	0.04041	0.0455571	0.0274657	Environmental Information Processing	Signal transduction	Plant hormone signal transduction
ko04111	0.0647673	0.326112	0.17718	0.000927214	0.0925707	0.228912	0	0.00497512	0.0966173	0	0.213541	0.359392	Cellular Processes	Cell growth and death	Cell cycle - yeast
ko04112	155.242	174.453	142.654	84.2103	164.628	180.082	137.667	160.611	177.489	180.705	129.417	177.864	Cellular Processes	Cell growth and death	Cell cycle - Caulobacter
ko04115	0	0	0	0	0.058642	0.125	0.0169753	0.00154321	0.0524691	0.095679	0.066358	0.0478395	Cellular Processes	Cell growth and death	p53 signaling pathway
ko04120	0.0816976	0.293208	0.240949	0.00711026	0.137223	0.201455	0.00669972	0.17025	0.133165	0.16313	0.18609	0.387159	Genetic Information Processing	Folding, sorting and degradation	Ubiquitin mediated proteolysis
ko04122	35.0959	40.4536	33.9508	33.9695	39.9095	45.2318	43.3777	33.1129	40.8989	40.4342	25.7228	38.8378	Genetic Information Processing	Folding, sorting and degradation	Sulfur relay system
ko04130	0.0200785	0.0702748	0.0170969	0	0.0223053	0.0709918	0	0	0.0449879	0	0.0390248	0.105563	Genetic Information Processing	Folding, sorting and degradation	SNARE interactions in vesicular transport
ko04137	0.00243309	0.0437956	0.00729927	0	0.00486618	0.00243309	0	0	0.00973236	0	0.0316302	0.0170316	Cellular Processes	Transport and catabolism	Mitophagy - animal
ko04138	4.4168	5.26558	2.01955	0.364298	3.81124	4.19356	2.72451	3.88757	2.40665	2.19032	2.91353	3.98048	Cellular Processes	Transport and catabolism	Autophagy - yeast
ko04139	0.00188324	0.0627864	0.00188324	0.00151172	0.0470681	0.363997	0.0301508	0.0436347	0.0315136	0.0791018	0.0368983	0.117016	Cellular Processes	Transport and catabolism	Mitophagy - yeast
ko04141	20.494	21.6364	15.9398	5.22495	20.1099	22.6598	16.0592	20.8001	20.4577	21.7657	18.4907	23.4597	Genetic Information Processing	Folding, sorting and degradation	Protein processing in endoplasmic reticulum
ko04142	5.90991	4.59591	3.67838	1.60514	4.45103	4.93821	3.20242	6.6637	3.7759	9.3771	3.94294	7.07605	Cellular Processes	Transport and catabolism	Lysosome
ko04144	0.161562	0.866164	0.338625	0	0.245288	0.442662	0.00716846	0.0304564	0.310134	0.0216249	0.448457	0.646151	Cellular Processes	Transport and catabolism	Endocytosis
ko04146	0.380036	0.497384	0.178637	0.199723	0.153483	0.152767	0.118977	0.114855	0.102104	0.166923	0.11251	0.0696737	Cellular Processes	Transport and catabolism	Peroxisome
ko04150	0.0104796	0.100319	0.0553849	0.00460829	0.0120157	0.072555	0	0	0.0255675	0	0.0187916	0.0653468	Environmental Information Processing	Signal transduction	mTOR signaling pathway
ko04151	0.00308642	0.0339506	0.00617284	0	0	0.0262256	0.0154143	0	0.0378042	0.0308285	0.0277599	0.032791	Environmental Information Processing	Signal transduction	PI3K-Akt signaling pathway
ko04152	0.017094	0.0497818	0.0185034	0	0.0213675	0.00854701	0	0	0.0205947	0	0.00854701	0.0475996	Environmental Information Processing	Signal transduction	AMPK signaling pathway
ko04210	12.2507	11.0204	6.73551	5.04078	9.0549	10.226	8.12361	10.5536	7.20061	12.6294	9.18943	9.06138	Cellular Processes	Cell growth and death	Apoptosis
ko04212	0.0380952	0.0174603	0	0.0140283	0.0662377	0.027027	0.0225225	0.0723295	0.0662377	0.0932647	0.0810811	0.0421278	Organismal Systems	Aging	Longevity regulating pathway - worm
ko04213	49.4771	47.3687	36.0877	14.0461	50.0854	60.5221	38.0784	53.0363	42.4334	56.6529	44.4339	51.874	Organismal Systems	Aging	Longevity regulating pathway - multiple species
ko04214	7.37441	10.3238	6.98797	6.63319	6.94537	10.1131	7.82695	6.8149	10.0132	7.94818	5.78426	6.55488	Cellular Processes	Cell growth and death	Apoptosis - fly
ko04216	0.0258327	0.0337863	0.00479616	0.00849987	0.0314815	0.0233147	0.012963	0.0185185	0.019611	0.0203704	0.0333333	0.0203704	Cellular Processes	Cell growth and death	Ferroptosis
ko04218	0.0475597	0.224753	0.0861523	0	0.0667671	0.0811068	0	0.00406504	0.0516319	0	0.0903369	0.202395	Cellular Processes	Cell growth and death	Cellular senescence
ko04260	0.00340136	0.0260771	0.0192744	0	0.0340136	0.0204082	0	0	0.00680272	0	0.00453515	0.0226757	Organismal Systems	Circulatory system	Cardiac muscle contraction
ko04310	0.0525054	0.128766	0.0882127	0	0.172973	0.129971	0.079806	0.0930037	0.118339	0.0781869	0.285743	0.201471	Environmental Information Processing	Signal transduction	Wnt signaling pathway
ko04350	0.0291005	0.0640212	0.0169312	0	0.0463119	0.0214753	0.0140056	0	0.0250233	0.00560224	0.0163399	0.00793651	Environmental Information Processing	Signal transduction	TGF-beta signaling pathway
ko04380	0.075	0.0357143	0.00595238	0.0166667	0	0	0	0	0	0	0	0	Organismal Systems	Development	Osteoclast differentiation
ko04391	0.0106838	0.0470085	0.00854701	0	0.00854701	0.0128205	0.00213675	0	0.00213675	0	0.0277778	0.0277778	Environmental Information Processing	Signal transduction	Hippo signaling pathway -fly
ko04514	0	0	0	0.0104167	0	0	0	0	0	0	0.00694444	0	Environmental Information Processing	Signaling molecules and interaction	Cell adhesion molecules (CAMs)
ko04520	0	0	0	0	0.187778	0	0.0111111	0.0566667	0	0.0361111	0.172778	0.00222222	Cellular Processes	Cellular community - eukaryotes	Adherens junction
ko04530	0.00401606	0.00401606	0	0.00899119	0.0174292	0.0129013	0.0239651	0.0087146	0.0217865	0.0108932	0.0196078	0.0108932	Cellular Processes	Cellular community - eukaryotes	Tight junction
ko04550	0	0	0	0	0	0	0	0	0	0	0	0.102456	Cellular Processes	Cellular community - eukaryotes	Signaling pathways regulating pluripotency of stem cells
ko04610	0.0452301	0.0867899	0.0220033	0.0325701	0.0517942	0.0478582	0.069807	0.165751	0.0172824	0	0.0489679	0.0461416	Organismal Systems	Immune system	Complement and coagulation cascades
ko04612	0.0490283	0.122739	0.0548405	0	0.0209197	0.0992611	0	0	0.0170965	0	0.0498412	0.0761081	Organismal Systems	Immune system	Antigen processing and presentation
ko04614	2.32722	3.66059	2.07294	0.622541	2.46272	3.50644	4.78979	4.19933	3.38185	6.62351	1.0057	3.69986	Organismal Systems	Endocrine system	Renin-angiotensin system
ko04621	0.0410723	0.114295	0.0400729	0.0320487	0.110357	0.0973042	0.093619	0.016787	0.0777064	0.0191568	0.0503996	0.0640157	Organismal Systems	Immune system	NOD-like receptor signaling pathway
ko04626	60.7837	56.503	53.0044	33.5625	66.6958	66.953	50.7213	55.8969	54.8409	65.2026	51.4127	68.2991	Organismal Systems	Environmental adaptation	Plant-pathogen interaction
ko04640	0	0.00572246	0	0	0.0343348	0.0529328	0.0228898	0.0472103	0.0200286	0.0472103	0.0400572	0.055794	Organismal Systems	Immune system	Hematopoietic cell lineage
ko04650	0	0	0.00434783	0	0	0	0	0	0	0	0	0	Organismal Systems	Immune system	Natural killer cell mediated cytotoxicity
ko04657	0	0	0	0	0.0121212	0.0439394	0.00909091	0.145455	0.00909091	0.0121212	0.0151515	0.0333333	Organismal Systems	Immune system	IL-17 signaling pathway
ko04672	0	0	0	0	0.00249688	0.0197888	0	0.00249688	0.00749064	0.0941986	0	0.00986336	Organismal Systems	Immune system	Intestinal immune network for IgA production
ko04710	0	0	0	0	0.0138169	0.0103627	0.015544	0.00345423	0.015544	0.00345423	0.0241796	0.00345423	Organismal Systems	Environmental adaptation	Circadian rhythm
ko04712	0	0	0	0	0.0404602	0.11869	0.114469	0.183666	0.128514	0.144058	0.115475	0.0497429	Organismal Systems	Environmental adaptation	Circadian rhythm - plant
ko04714	0.042549	0.245042	0.107356	0	0.0648872	0.172279	0	0	0.0294148	0	0.16166	0.195792	Organismal Systems	Environmental adaptation	Thermogenesis
ko04724	0.00699301	0	0.001554	0	0.136752	0.001554	0.0714841	0.012432	0.016317	0.030303	0.016317	0.029526	Organismal Systems	Nervous system	Glutamatergic synapse
ko04910	2.24323	1.11341	0.496934	0.159613	3.61025	1.54737	1.43255	1.07105	1.20161	2.56576	3.44218	5.29824	Organismal Systems	Endocrine system	Insulin signaling pathway
ko04915	0.0485716	0.0673208	0.0349073	0.0018018	0.00716846	0.0222846	0	0.00537634	0.00241546	0.0125448	0.0144928	0.0416082	Organismal Systems	Endocrine system	Estrogen signaling pathway
ko04918	0.0375692	0.0304878	0.00813008	0	0.119875	0.0261633	0.0124113	0.060727	0.0304878	0	0.0331474	0.0157412	Organismal Systems	Endocrine system	Thyroid hormone synthesis
ko04919	0.0128824	0.0644122	0.0112721	0	0.0144928	0.00483092	0	0	0.0273752	0	0.0161031	0.00805153	Organismal Systems	Endocrine system	Thyroid hormone signaling pathway
ko04922	0.0202009	0.214183	0.145773	0.00498874	0.0860452	0.115963	0.017316	0	0.168847	0.00997748	0.100606	0.112693	Organismal Systems	Endocrine system	Glucagon signaling pathway
ko04928	0.564555	0.300477	0.327119	0.0251859	0.523107	0.952753	0.537861	0.567817	0.410665	0.708166	0.518166	0.485295	Organismal Systems	Endocrine system	Parathyroid hormone synthesis, secretion and action
ko04931	0.0134875	0.0517932	0.108141	0.0189394	0.0115607	0.047447	0	0	0.0318077	0	0.0303813	0.0325254	Human Diseases	Endocrine and metabolic diseases	Insulin resistance
ko04934	0	0.00775194	0	0	0	0	0	0	0	0	0.0180879	0	Human Diseases	Endocrine and metabolic diseases	Cushing's syndrome
ko04962	0	0	0	0	0.0151025	0.038835	0.0409924	0	0.0593312	0.0507012	0.0280475	0.0183387	Organismal Systems	Excretory system	Vasopressin-regulated water reabsorption
ko04970	0.120434	0.0921986	0.0519762	0.0543569	0.0491445	0.0612657	0.0680891	0.015873	0.07718	0.0378066	0.0453515	0.0400742	Organismal Systems	Digestive system	Salivary secretion
ko04974	23.4036	21.3273	17.4347	10.9497	19.4642	28.7684	23.0174	29.131	14.8139	30.9815	15.3826	17.8528	Organismal Systems	Digestive system	Protein digestion and absorption
ko04975	0.00761905	0.0380952	0.0114286	0	0.0114286	0.0190476	0	0	0.00380952	0	0.00190476	0.0247619	Organismal Systems	Digestive system	Fat digestion and absorption
ko04977	0.2198	0.430872	0.590422	0.0207794	0.415701	1.11305	1.15454	0.192718	0.274753	0.405835	0.446085	0.399214	Organismal Systems	Digestive system	Vitamin digestion and absorption
ko04978	2.6727	1.88158	2.1299	0.534911	3.38998	3.47315	5.55443	3.0453	4.2737	2.72985	2.6086	4.00107	Organismal Systems	Digestive system	Mineral absorption
ko05010	0.0149535	0.0388498	0.0862445	0	0.00917316	0.00724638	0	0.0115607	0.00385356	0.0481696	0.0181159	0.0366926	Human Diseases	Neurodegenerative diseases	Alzheimer's disease
ko05012	0.0569142	0.0350057	0.0359648	0.0100402	0.00995025	0.0149254	0	0	0	0	0.00995025	0.0149254	Human Diseases	Neurodegenerative diseases	Parkinson's disease
ko05016	0	0	0	0	0.0254237	0.0367232	0.0169492	0.00847458	0	0	0.00564972	0	Human Diseases	Neurodegenerative diseases	Huntington's disease
ko05020	0.0364066	0.694398	0.0657829	0.00877193	0.030694	0.0454348	0	0.004662	0.0180103	0.000777001	0.0289788	0.0852739	Human Diseases	Neurodegenerative diseases	Prion diseases
ko05034	0.00961538	0.0320513	0.0224359	0	0.0352564	0.00961538	0	0	0.00320513	0	0.0160256	0.00961538	Human Diseases	Substance dependence	Alcoholism
ko05100	0.425244	1.25819	0.397455	0.0891464	0.681841	1.48484	0.473655	0.744058	0.761996	0.422954	0.672043	0.674231	Human Diseases	Infectious diseases	Bacterial invasion of epithelial cells
ko05110	0.0296338	0.245158	0.00487329	0.00487329	0.0227044	0.0116959	0	0.0108522	0.116061	0.0187508	0.0264512	0.0557447	Human Diseases	Infectious diseases	Vibrio cholerae infection
ko05111	8.87034	10.2747	7.17111	6.3287	9.76668	9.64433	7.95522	10.4299	9.76566	9.0052	8.24306	11.0591	Cellular Processes	Cellular community - prokaryotes	Biofilm formation - Vibrio cholerae
ko05120	52.9163	52.0625	45.7595	24.2793	57.1159	60.0023	41.3395	57.7186	57.6158	64.4261	49.272	62.5199	Human Diseases	Infectious diseases	Epithelial cell signaling in Helicobacter pylori infection
ko05130	0.0521864	3.37701	0.12437	0.027034	0.140808	0.23841	9.80497	0.209421	0.451429	0.234504	0.261007	1.3315	Human Diseases	Infectious diseases	Pathogenic Escherichia coli infection
ko05131	0.0193833	0.230928	0.0294326	0.0131363	0.0502612	0.0491044	0.336687	0.0174823	0.010852	0.0746586	0.0572126	0.0980964	Human Diseases	Infectious diseases	Shigellosis
ko05132	0.0303552	0.867874	0.455698	0.0148986	0.801391	0.89702	1.09763	0.294053	0.544916	0.36539	0.428742	1.47908	Human Diseases	Infectious diseases	Salmonella infection
ko05133	2.30046	3.22253	13.786	51.9311	6.12979	9.84184	6.50666	0.429448	12.2071	3.66762	2.16383	3.82265	Human Diseases	Infectious diseases	Pertussis
ko05134	35.2477	37.4001	33.4267	12.4797	34.7279	45.5735	35.1714	38.2278	37.1213	46.3207	29.08	37.6698	Human Diseases	Infectious diseases	Legionellosis
ko05143	1.43535	0.506107	0.41265	0.254536	1.83993	1.09824	0.292582	1.51388	0.936052	1.17949	1.67135	2.93012	Human Diseases	Infectious diseases	African trypanosomiasis
ko05145	0.0459076	0.00157233	0.00157233	0	0	0	0	0	0	0	0	0	Human Diseases	Infectious diseases	Toxoplasmosis
ko05146	0.139596	0.22866	0.0966307	0.00047824	0.0850518	0.965096	0.0584524	0.0683757	0.542885	0.0816879	0.321066	0.326452	Human Diseases	Infectious diseases	Amoebiasis
ko05150	3.08635	0.781014	4.45245	4.85325	3.44297	3.36829	0.626339	2.24423	6.73927	2.30225	3.20578	4.09826	Human Diseases	Infectious diseases	Staphylococcus aureus infection
ko05162	0.170557	0.733769	0.212268	0.0371057	0.237167	0.587221	0.14461	0.0229463	0.299913	0.0732876	0.462969	0.501829	Human Diseases	Infectious diseases	Measles
ko05164	0.0164089	0.140331	0.0164493	0	0.0206551	0.0593308	0	0	0.0224738	0.00784314	0.0473348	0.0857827	Human Diseases	Infectious diseases	Influenza A
ko05165	0.00636943	0.07389	0.0206481	0.00318471	0.0300973	0.0494739	0	0	0.0363617	0	0.0217097	0.0412963	Human Diseases	Infectious diseases	Human papillomavirus infection
ko05166	0.011783	0.0874799	0.0204971	0	0.0270349	0.0252587	0.00112994	0	0.0363163	0	0.0380089	0.032122	Human Diseases	Infectious diseases	HTLV-I infection
ko05168	0.0102041	0.0646259	0.112245	0.20068	0.0510204	0.0340136	0.115646	0.0612245	0.0306122	0.0102041	0.159864	0.0272109	Human Diseases	Infectious diseases	Herpes simplex infection
ko05170	0.0361442	0.0421652	0.0672728	0.00430648	0.144296	0.0374155	0.00157062	0.00615833	0.0115728	0.178984	0.0575227	0.0791577	Human Diseases	Infectious diseases	Human immunodeficiency virus 1 infection
ko05202	0.037037	0.0233918	0.0116959	0.00389864	0.0214425	0.0233918	0.0155945	0.0155945	0.0116959	0.0155945	0.00779727	0.0136452	Human Diseases	Cancers	Transcriptional misregulation in cancers
ko05203	0	0.0550528	0.0420437	0.0606061	0.0282805	0.0250754	0	0	0.0409125	0	0.00961538	0.0380845	Human Diseases	Cancers	Viral carcinogenesis
ko05205	0	0	0	0	0.0416667	0.0321429	0.0154762	0.00714286	0.0190476	0.0333333	0.0238095	0.0440476	Human Diseases	Cancers	Proteoglycans in cancer
ko05206	0	0	0	0	0.00396825	0.0119048	0	0.00992063	0.00992063	0.0218254	0	0	Human Diseases	Cancers	MicroRNAs in cancer
ko05322	1.99258	0.257134	1.11365	0.601339	0.812512	0.338502	0.50693	2.53938	1.10405	2.24017	0.907294	1.20812	Human Diseases	Immune diseases	Systemic lupus erythematosus
ko05412	0.0620227	0.0664858	0.0522329	0.0328373	0.323896	0.241066	0.0543832	0.0210817	0.122348	0.365782	0.276083	0.167302	Human Diseases	Cardiovascular diseases	Arrhythmogenic right ventricular cardiomyopathy (ARVC)
