# Supplementary material for: Metagenomic Analysis Reveals the Characteristics of Cecal Microbiota in Chickens with Different Levels of Resistance During Recovery from Eimeria tenella Infection
Source: Animals (Basel). 2025 May 21;15(10):1500. doi: 10.3390/ani15101500 (PMC12108197; doi:10.3390/ani15101500)
Supplement: Supplementary file 1 [file animals-15-01500-s001.zip › animals-3639821-supplementary/Supplementary Material/Supplementary Table S7.xlsx]

## Sheet: R_JC vs R_JR
Supplementary Table S7. KEGG pathways with significant differences at level 3 between R_JC vs R_JR groups during the recovery period
Index	R_JC1	R_JC2	R_JC3	R_JC4	R_JR1	R_JR2	R_JR3	R_JR4
alpha-Linolenic acid metabolism	0.0404	0.0594	0.0897	0.0304	0.165	0.129	0.158	0.135
Transcriptional misregulation in cancers	0.0214	0.0234	0.0156	0.0156	0.0117	0.0156	0.0078	0.0136
PI3K-Akt signaling pathway	0	0.0262	0.0154	0	0.0378	0.0308	0.0278	0.0328
Huntingtons disease	0.0254	0.0367	0.0169	0.00847	0	0	0.00565	0
Pentose and glucuronate interconversions	72.3	106	78.7	70.4	52.9	73.4	50.9	71.9
Sulfur metabolism	46.6	63.5	49.8	49	47.7	51.6	33.4	49.7
Phenylpropanoid biosynthesis	0.124	0.0545	0.0686	0.13	0.235	0.203	0.196	0.124
MAPK signaling pathway	0.321	0.0208	0	0	0.474	0.714	0.547	1.54
Cyanoamino acid metabolism	0.00141	0	0	0	0.0339	0.0198	0.0254	0.00565
Lipoarabinomannan (LAM) biosynthesis	2.13	0.477	0.0626	0.877	1.7	2.03	3.21	3.68

## Sheet: R_JC vs R_JS
Supplementary Table S7. KEGG pathways with significant differences at level 3 between R_JC vs R_JS groups during the recovery period
Index	R_JS1	R_JS2	R_JS3	R_JS4	R_JC1	R_JC2	R_JC3	R_JC4
Hematopoietic cell lineage	0	0.00572	0	0	0.0343	0.0529	0.0229	0.0472
PPAR signaling pathway	0.562	0.672	0.223	0.339	0.29	0.215	0.0242	0.00902
Linoleic acid metabolism	0	0	0	0	0.0659	0.201	0.133	0.186
Pentose and glucuronate interconversions	65.9	58.4	50.6	30.1	72.3	106	78.7	70.4
Acarbose and validamycin biosynthesis	0.0543	0.0268	0.0384	0.00356	0.0998	0.204	0.247	0.2
Glutathione metabolism	31	33.2	25.2	16.1	35.2	45	38.2	42.9
Photosynthesis	0.812	1.02	0.853	0.585	0.15	0.554	0.512	0.766
cAMP signaling pathway	0.032	0.0347	0.008	0.0187	0	0	0	0
Parkinsons disease	0.0569	0.035	0.036	0.01	0.00995	0.0149	0	0
Peroxisome	0.38	0.497	0.179	0.2	0.153	0.153	0.119	0.115
Huntingtons disease	0	0	0	0	0.0254	0.0367	0.0169	0.00847
Pentose phosphate pathway	42.1	38.6	31	21.7	44.7	62	55.3	46.9
Salivary secretion	0.12	0.0922	0.052	0.0544	0.0491	0.0613	0.0681	0.0159
alpha-Linolenic acid metabolism	0	0	0	0	0.0404	0.0594	0.0897	0.0304
Circadian rhythm - plant	0	0	0	0	0.0405	0.119	0.114	0.184
Circadian rhythm	0	0	0	0	0.0138	0.0104	0.0155	0.00345
Benzoate degradation	25.9	29.9	18.6	8.56	31.8	39.8	30.6	45.4

## Sheet: R_JR vs R_JS
Supplementary Table S7. KEGG pathways with significant differences at level 3 between R_JR vs R_JS groups during the recovery period
Index	R_JS1	R_JS2	R_JS3	R_JS4	R_JR1	R_JR2	R_JR3	R_JR4
Glutamatergic synapse	0.00699	0	0.00155	0	0.0163	0.0303	0.0163	0.0295
Photosynthesis - antenna proteins	0.516	0.589	0.521	0.389	0.311	0.329	0.125	0.0664
alpha-Linolenic acid metabolism	0	0	0	0	0.165	0.129	0.158	0.135
Proteoglycans in cancer	0	0	0	0	0.019	0.0333	0.0238	0.044
p53 signaling pathway	0	0	0	0	0.0525	0.0957	0.0664	0.0478
Photosynthesis	0.812	1.02	0.853	0.585	0.747	0.598	0.377	0.223
Hematopoietic cell lineage	0	0.00572	0	0	0.02	0.0472	0.0401	0.0558
Peroxisome	0.38	0.497	0.179	0.2	0.102	0.167	0.113	0.0697
Circadian rhythm - plant	0	0	0	0	0.129	0.144	0.115	0.0497
Vasopressin-regulated water reabsorption	0	0	0	0	0.0593	0.0507	0.028	0.0183
cAMP signaling pathway	0.032	0.0347	0.008	0.0187	0	0	0.00533	0
Parkinsons disease	0.0569	0.035	0.036	0.01	0	0	0.00995	0.0149
Longevity regulating pathway - worm	0.0381	0.0175	0	0.014	0.0662	0.0933	0.0811	0.0421
Linoleic acid metabolism	0	0	0	0	0.246	0.159	0.155	0.0651
Salivary secretion	0.12	0.0922	0.052	0.0544	0.0772	0.0378	0.0454	0.0401
Polyketide sugar unit biosynthesis	0.0849	0.0208	0.047	0.1	0.219	0.358	0.333	0.178
Metabolism of xenobiotics by cytochrome P450	0.0342	0.00687	0.0173	0.00315	0.135	0.221	0.048	0.0963
Flavonoid biosynthesis	0	0	0	0	0.0954	0.102	0.13	0.0359
PPAR signaling pathway	0.562	0.672	0.223	0.339	0.325	0.372	0.178	0.0592
IL-17 signaling pathway	0	0	0	0	0.00909	0.0121	0.0152	0.0333
Mineral absorption	2.67	1.88	2.13	0.535	4.27	2.73	2.61	4
Cyanoamino acid metabolism	0	0	0	0	0.0339	0.0198	0.0254	0.00565
