# Supplementary material for: Metagenomic Analysis Reveals the Characteristics of Cecal Microbiota in Chickens with Different Levels of Resistance During Recovery from Eimeria tenella Infection
Source: Animals (Basel). 2025 May 21;15(10):1500. doi: 10.3390/ani15101500 (PMC12108197; doi:10.3390/ani15101500)
Supplement: Supplementary file 1 [file animals-15-01500-s001.zip › animals-3639821-supplementary/Supplementary Material/Supplementary Table S8.xlsx]

## Sheet: R_JC vs R_JR
Supplementary Table S8. CAZy function pathways with significant differences at the enzyme family level between R_JC vs R_JR groups during the recovery period
Index	R_JC1	R_JC2	R_JC3	R_JC4	R_JR1	R_JR2	R_JR3	R_JR4
CBM32	12.4964	14.4484	11.1025	11.9206	10.593	7.38256	6.62289	11.0463
CBM45	0.0181999	0.0102318	0	0.00398406	0.0532718	0.0741277	0.0710793	0.0561014
CBM66	0.765236	0.735861	0.652476	0.667503	0.992216	1.25038	0.790632	0.973984
CBM9	2.372	3.53135	2.78288	3.09209	1.81824	2.19709	1.96525	2.08794
GH100	0.0176367	0.0123457	0.00705467	0.0246914	0.0476191	0.042328	0.0476191	0.021164
GH13_16	1.49803	0.194068	0.041656	0.665938	1.11786	2.84184	2.75239	4.12131
GH154	4.31086	5.024	3.80429	3.77889	2.10819	3.67679	2.53476	3.17633
GH17	0.0793386	0.0267431	0.0428954	0.0782612	0.208605	0.283586	0.322355	0.144407
GH28	13.6986	14.4492	11.7826	15.2033	7.86672	13.2633	8.55802	10.3777
GH57	15.5724	13.3275	10.8192	16.7464	29.0238	23.6746	18.5495	19.7638
GT14	2.02133	2.67448	1.17542	2.10731	0.820029	1.65493	0.652377	0.917419
GT21	0.215786	0.172091	0.224156	0.204479	0.124431	0.123285	0.0411895	0.122517
PL10_2	0.0948984	0.113186	0.139731	0.144453	0.0729792	0.0513434	0.00124146	0.0429147
PL11	0.479686	0.57992	0.529814	0.423891	0.245248	0.170993	0.142486	0.298287
PL33	0.0615787	0.0800637	0.122941	0.0539816	0.000971817	0.068956	0.00925705	0.0225587

## Sheet: R_JC vs R_JS
Supplementary Table S8. CAZy function pathways with significant differences at the enzyme family level between R_JC vs R_JS groups during the recovery period
Index	R_JS1	R_JS2	R_JS3	R_JS4	R_JC1	R_JC2	R_JC3	R_JC4
CE1	50.4684	46.099	39.4683	33.7955	51.6271	64.9136	49.1757	55.391
GH13	14.2287	12.9857	11.2981	4.25989	13.1739	24.7203	17.2386	21.9548
GH28	10.6441	10.7024	8.61699	8.01862	13.6986	14.4492	11.7826	15.2033
GH18	6.19215	7.87736	6.3107	3.31131	7.02557	9.73313	10.0672	9.79828
GH130	6.84915	6.49561	5.12048	6.77821	8.93811	8.51491	7.41003	7.49204
GH43_10	6.06203	4.0351	4.31379	4.74303	8.03253	7.90257	5.58619	8.58361
GT26	5.44173	4.5271	3.99602	1.74483	6.41771	7.12696	6.02781	8.38143
GH13_31	4.43463	4.90902	2.54435	1.23599	4.96928	9.15702	8.49209	6.01229
GH13_39	4.78418	2.6075	3.06889	1.12151	5.00393	8.25826	7.30979	5.40064
CE8	3.66759	3.74463	3.74579	1.87838	5.46565	5.24699	4.45957	6.33404
PL1_2	3.18925	2.74403	3.4277	1.23405	4.83129	4.41578	4.09673	6.36486
GH13_36	3.04811	2.74715	1.94484	0.568189	3.41928	4.84245	4.11749	5.43897
CE14	2.82809	2.12506	1.66875	0.348408	2.38069	3.56716	4.03688	5.09478
GT90	1.49879	2.13292	1.15524	0.882721	3.17852	1.85235	2.96864	2.51273
GT14	0.689939	1.52365	0.606704	0.406134	2.02133	2.67448	1.17542	2.10731
GT2_Glyco_tranf_2_5	0.282923	0.489331	0.321703	0.249173	0.821056	0.751048	0.401544	0.744837
GH30_1	0.396837	0.151695	0.180369	0.0877686	0.488936	0.596981	0.670205	0.424793
GH5_44	0.451755	0.0944312	0.169716	0.0118443	0.576768	0.739561	0.287753	0.538953
GH13_41	0.205871	0.229252	0.257223	0.0294076	0.354918	0.484982	0.345103	0.260919
GH151	0.107621	0.124543	0.0608435	0.0120106	0.232334	0.602687	0.279749	0.397058
GH13_1	0.0503656	0.139	0.00453366	0.000502008	0.276414	0.158583	0.444101	0.648481
GH43_22	0.0920528	0.0438694	0.0788994	0.00537864	0.206291	0.116918	0.136537	0.135837
GH159	0.0268146	0.0859736	0.0292441	0.0117431	0.141678	0.221389	0.129237	0.117741
PL10_2	0.0545392	0.00624941	0.0435726	0.00682806	0.0948984	0.113186	0.139731	0.144453
GH87	0.0420819	0.0407876	0.00251389	0	0.135105	0.041639	0.14621	0.078365
PL33	0.0058309	0.068554	0.0136079	0	0.0615787	0.0800637	0.122941	0.0539816
GH17	0	0	0	0	0.0793386	0.0267431	0.0428954	0.0782612
PL27	0.0373588	0.0773175	0.0395587	0.0267614	0.00839722	0.00353941	0.00984966	0.0212482
CBM18	0	0	0	0	0.041868	0.0193237	0.0338164	0.0740741
GH100	0	0	0	0	0.0176367	0.0123457	0.00705467	0.0246914

## Sheet: R_JR vs R_JS
Supplementary Table S8. CAZy function pathways with significant differences at the enzyme family level between R_JR vs R_JS groups during the recovery period
Index	R_JS1	R_JS2	R_JS3	R_JS4	R_JR1	R_JR2	R_JR3	R_JR4
CBM18	0	0	0	0	0.0966184	0.0805153	0.109501	0.0450886
CBM45	0	0	0	0	0.0532718	0.0741277	0.0710793	0.0561014
CBM57	0.0947915	0.0120967	0.0474025	0.0319532	0.241264	0.0797248	0.144996	0.140263
CE13	0.0344154	0.00123001	0.00335008	0.00246002	0.0466532	0.0558829	0.123057	0.0772668
GH100	0	0	0	0	0.0476191	0.042328	0.0476191	0.021164
GH120	1.04949	0.150799	0.16471	0.0595197	1.27735	0.946073	0.914882	1.1696
GH13_2	0.0425485	0.0628571	0.0947024	0.0363438	0.171104	0.219158	0.129499	0.116661
GH14	0	0	0	0	0.0576308	0.0425321	0.06628	0.0225475
GH144	0.504731	0.570682	1.11448	0.297914	0.992602	1.5498	0.959476	1.60891
GH17	0	0	0	0	0.208605	0.283586	0.322355	0.144407
GH43_5	1.02072	0.767649	0.749855	1.65538	0.516194	0.673685	0.183755	0.25616
GH57	18.4492	15.3324	15.2227	5.6059	29.0238	23.6746	18.5495	19.7638
GH98	0.0210058	0.0129704	0.134972	0	0.0705085	0.238913	0.372862	0.316037
GT102	0.0410349	0.128107	0.170513	0.0621353	0	0.00692668	0	0
GT26	5.44174	4.5271	3.99602	1.74483	7.05988	8.01586	5.98491	7.69247
GT2_Cellulose_synt	0	0	0	0	0.0342935	0.0384088	0.0356653	0.0246914
GT47	0	0	0	0	0.0198413	0.0138889	0.0277778	0.0277778
GT81	0.629476	0.237781	0.520162	0.0592646	0.938431	1.19685	0.487788	1.04424
PL11_1	1.40773	2.32236	2.13803	2.74762	1.04498	1.73895	0.856251	1.09352
